# Supplementary material for: Ultrasound characteristics of normal parathyroid glands and analysis of the factors affecting their display
Source: BMC Med Imaging. 2024 Feb 13;24:42. doi: 10.1186/s12880-024-01214-7 (PMC10863184; doi:10.1186/s12880-024-01214-7)
Supplement: Supplementary file 1 — Additional file 1. [file 12880_2024_1214_MOESM1_ESM.xlsx]

## Sheet: Basic characteristics
Demographic characteristics of subjects and ultrasound basic characteristics of normal parathyroid glands
Number	Sex	Age	BMI	Echo	Nubmer of parathyroid	left-upper																			left-lower																			rigth-upper
	1/0			1/0		Echo				Shape					CDFI				location			size			Echo				Shape					CDFI				location			size			Echo				Shape
						hyper-	iso-	hypo-	others	oval	Round- like	Teardrop	Irregular	others	0	Ⅰ	Ⅱ	Ⅲ	Outside the capsule	Part of the capsule	Inside the capsule	Length	Width	Thickness	hyper-	iso-	hypo-	others	oval	Round- like	Teardrop	Irregular	others	0	Ⅰ	Ⅱ	Ⅲ	Outside the capsule	Part of the capsule	Inside the capsule	Length	Width	Thickness	hyper-	iso-	hypo-	others	oval	Round- like
						1	2	3	4	1	2	3	4	5	1	2	3	4	1	2	3				1	2	3	4
1	0	43	22.3	0	4	1				1					1				1			0.72	0.44	0.4	1					1				1				1			0.44	0.37	0.39	1				1
2	0	21	19.6	0	2																				1				1					1				1			0.38	0.55	0.36
3	1	26	32.8	1	2	1				1					1				1			0.52	0.5	0.41	1				1					1				1			0.52	0.55	0.49
4	0	45	26.7	1	3																				1				1						1			1			0.66	0.57	0.33	1				1
5	0	61	23.7	1	4	1							1				1		1			0.54	0.4	0.41	1				1							1		1			0.56	0.43	0.34	1				1
6	0	38	24.4	0	2																				1				1						1			1			0.59	0.88	0.39
7	0	45	22.7	0	2																				1				1							1		1			0.73	0.7	0.4
8	0	43	18.9	1	2																				1				1					1				1			0.73	0.53	0.45
9	0	25	23.5	1	2																				1				1							1		1			0.65	0.54	0.39
10	1	23	18.6	1	2																					1			1						1			1			0.54	0.33	0.31
11	0	23	20	1	1	1				1							1				1	0.48	0.5	0.29
12	0	34	20.5	1	3																				1				1						1			1			0.36	0.4	0.25	1				1
13	0	26	20.3	1	1																																							1				1
14	1	33	24.5	1	2																				1				1						1			1			0.54	0.37	0.33
15	1	27	24.8	1	1
16	0	24	23.3	1	1
17	0	27	19.9	1	1
18	1	27	22.6	1	2	1				1							1		1			0.62	0.43	0.34	1				1						1			1			0.68	0.48	0.29
19	0	39	32.8	1	2																				1				1						1			1			1.19	0.66	0.5
20	1	50	27	1	4		1			1					1				1			0.87	0.42	0.41	1				1							1		1			0.52	0.53	0.7	1				1
21	1	40	26.1	1	2																				1				1							1		1			0.7	0.6	0.34
22	0	35	27.1	1	2																				1				1						1			1			0.8	0.44	0.53
23	0	39	28.3	1	4	1				1					1				1			0.69	0.5	0.29	1				1					1				1			0.76	0.62	0.41	1				1
24	0	24	21.1	1	1																				1				1							1		1			0.62	0.52	0.32
25	0	25	20.9	1	2	1				1						1			1			0.64	0.24	0.29	1				1						1			1			0.81	0.67	0.31
26	0	60	23.4	1	2																				1					1				1				1			0.58	0.53	0.4
27	0	43	22.5	0	1																				1				1					1				1			0.54	0.42	0.3
28	0	35	30.1	1	3																				1				1					1				1			0.63	0.55	0.37	1				1
29	0	47	18.3	1	2																				1				1						1			1			1.02	0.8	0.38
30	0	58	22.9	1	4	1				1						1			1			0.51	0.5	0.21	1				1						1			1			0.82	0.68	0.33	1				1
31	0	46	26.7	1	1																				1				1					1				1			0.76	0.42	0.24
32	0	44	22	1	1
33	0	54	27.3	1	2																				1				1						1			1			0.62	0.58	0.39
34	0	28	24.7	0	2																					1			1						1			1			0.6	0.47	0.34
35	0	53	25.4	0	3																				1				1								1	1			0.83	0.62	0.46	1				1
36	0	65	22	1	1																				1				1						1			1			0.7	0.8	0.5
37	0	35	34.6	0	1																																							1				1
38	0	48	22.5	1	2																				1				1								1	1			0.58	0.54	0.4
39	0	57	28	1	2																				1				1						1			1			0.61	0.63	0.4	1				1
40	0	52	26.3	1	2																				1				1					1				1			0.6	0.56	0.41
41	0	42	24	1	2																					1			1						1			1			0.79	0.53	0.35
42	1	42	21.5	0	2																				1				1							1		1			0.6	0.44	0.52
43	0	34	21.6	1	2																				1				1						1			1			0.82	0.54	0.48
44	0	52	22	1	2																				1				1						1			1			1.3	0.59	0.5
45	0	52	19.1	1	2	1				1						1			1			0.7	0.46	0.65	1				1						1			1			0.71	0.49	0.77
46	1	64	26.8	1	2	1				1								1	1			0.91	0.36	0.53	1				1							1		1			0.61	0.49	0.36
47	0	29	18.8	1	2																				1				1					1				1			0.49	0.44	0.22
48	0	27	17.7	1	1																					1			1					1				1			0.48	0.37	0.25
49	1	25	29.8	1	1	1				1					1				1			0.67	0.54	0.34
50	0	26	25.1	1	2																				1				1					1				1			0.4	0.34	0.3	1				1
51	0	37	20.7	0	2	1				1						1			1			0.81	0.49	0.32	1				1						1			1			0.51	0.48	0.22
52	0	32	18.2	1	1																				1					1				1				1			0.41	0.5	0.29
53	0	31	22.5	1	3	1				1						1			1			0.75	0.46	0.42	1				1							1		1			0.56	0.66	0.42
54	0	21	19	1	1
55	1	19	24	1	1																				1				1					1				1			0.77	0.52	0.33
56	1	56	25.5	1	2																				1				1					1				1			0.84	0.51	0.43
57	1	39	24.8	1	3	1				1					1				1			0.6	0.39	0.31	1				1					1				1			0.59	0.6	0.34
58	0	54	25.7	1	4	1				1					1				1			0.52	0.3	0.25		1			1					1				1			0.55	0.39	0.31	1					1
59	0	39	17.9	1	3	1				1					1				1			0.6	0.37	0.37	1					1					1			1			0.51	0.44	0.34	1				1
60	0	56	21.3	1	2																				1					1					1			1			0.6	0.37	0.35
61	1	34	21.2	1	2	1				1					1				1			0.48	0.36	0.3
62	0	33	23.9	1	1																				1				1						1			1			0.69	0.3	0.29
63	0	37	21.6	1	2																				1					1				1				1			0.87	0.57	0.22
64	1	48	22.5	1	1
65	1	61	23.7	1	1
66	0	31	20.8	1	2																				1				1						1			1			0.64	0.55	0.31
67	0	32	22.9	1	1																				1				1						1			1			0.7	0.69	0.23
68	0	51	19.5	0	2																				1				1					1				1			0.56	0.54	0.28
69	0	48	25.4	1	2																				1				1						1			1			0.67	0.26	0.22
70	1	36	28.3	1	1																				1				1						1			1			0.75	0.58	0.23
71	0	55	22	1	1																				1				1							1		1			1.05	0.63	0.42
72	1	42	29.4	1	1																				1				1					1				1			0.55	0.54	0.26
73	0	43	21.2	1	2																				1				1					1				1			0.68	0.53	0.21
74	1	33	26.1	1	2																				1				1						1			1			0.72	0.64	0.31
75	0	46	20.1	0	2		1			1								1	1			0.81	0.4	0.31	1				1					1				1			0.5	0.4	0.34
76	0	41	25	1	2																				1				1					1				1			0.65	0.55	0.26	1				1
77	0	55	22.6	1	4	1				1						1			1			0.66	0.56	0.34	1				1					1				1			0.81	0.63	0.39	1				1
78	0	54	24	1	4	1				1					1				1			0.69	0.45	0.32	1				1					1				1			0.82	0.53	0.5	1				1
79	1	32	33	1	3																				1				1						1			1			0.73	0.52	0.41
																									1				1							1		1			0.63	0.57	0.55
80	0	43	23.2	1	1																				1				1							1		1			0.54	0.39	0.32
81	0	47	26.1	1	1																				1				1					1				1			0.72	0.55	0.38
82	0	50	31.2	1	2																				1					1				1				1			0.57	0.72	0.42
83	0	62	27.3	1	2																				1				1						1			1			0.7	0.44	0.4
84	0	60	28.8	1	2																				1				1						1			1			0.91	0.53	0.4
85	0	32	21.5	1	2																				1				1					1				1			0.64	0.53	0.26
86	0	26	23.9	1	2																				1				1					1				1			0.63	0.36	0.28
87	0	47	28.3	1	2																				1				1					1				1			0.64	0.53	0.2
88	0	32	17.5	0	3																				1					1				1				1			0.52	0.27	0.29		1			1
89	0	38	23.2	1	1
90	0	37	30.8	1	2																				1				1					1				1			0.5	0.52	0.32
91	0	37	26	1	2																				1				1							1		1			0.7	0.54	0.44
92	1	32	34.3	1	2																				1				1						1			1			0.78	0.45	0.45
93	0	73	27.9	1	2																				1				1					1				1			0.54	0.29	0.37
94	1	48	26.7	1	3	1					1				1				1			0.67	0.5	0.47	1							1		1				1			0.56	0.49	0.4
95	1	41	26.7	1	2																				1				1						1			1			0.72	0.56	0.4
96	0	50	23.4	0	3																				1				1						1			1			0.7	0.64	0.44	1				1
97	0	43	21.9	1	2	1				1					1				1			0.68	0.27	0.33	1					1					1			1			0.6	0.41	0.49
98	0	42	28.5	1	1																					1				1						1		1			0.54	0.52	0.44
99	1	13	19.5	0	2																					1			1						1			1			0.63	0.42	0.33
100	0	50	25.7	1	3	1				1					1				1			0.61	0.47	0.4	1				1							1		1			0.74	0.53	0.46
101	0	35	20.7	1	3																					1			1					1				1			0.68	0.54	0.26		1			1
102	0	30	20.8	1	4	1				1							1		1			0.62	0.42	0.34	1				1								1	1			0.61	0.51	0.37	1				1
103	0	36	25.2	1	2																				1						1			1				1			0.6	0.65	0.4
104	0	53	23	1	1																				1					1						1		1			0.39	0.42	0.44
105	1	47	23.8	1	1
106	0	30	20.8	1	1																					1				1						1		1			0.46	0.48	0.42
107	0	30	21.7	0	3																				1				1					1				1			0.62	0.39	0.17	1				1
108	0	59	24	1	1																				1				1						1			1			0.57	0.51	0.26
109	0	31	28	1	2																				1				1						1			1			0.66	0.46	0.31
110	0	50	26.7	1	2	1				1					1				1			0.62	0.44	0.35																				1				1
111	0	31	28.7	1	4	1				1					1				1			0.68	0.5	0.42	1					1				1				1			0.55	0.41	0.43		1			1
112	0	51	31.2	1	1																					1				1					1			1			0.42	0.44	0.4
113	1	33	32.1	1	1																				1				1					1				1			0.43	0.47	0.28
114	0	29	28.9	1	1
115	0	29	31.9	1	2																				1				1						1			1			0.65	0.72	0.4
116	0	46	26.3	1	1																				1				1					1				1			0.5	0.64	0.3
117	0	31	28.8	1	1																				1				1					1				1			0.5	0.64	0.3
118	0	58	25.4	1	1
119	0	60	28.5	1	1																					1			1					1				1			0.74	0.43	0.38
120	1	50	24.5	1	3	1				1								1	1			0.52	0.35	0.38	1				1					1				1			0.64	0.57	0.37	1					1
121	1	52	24	1	1																				1					1				1				1			0.53	0.42	0.43
122	0	48	21.1	1	3		1			1						1			1			0.73	0.44	0.45	1				1								1	1			0.92	0.44	0.5
123	0	32	20.2	1	2																				1				1					1				1			0.51	0.42	0.33
124	0	55	26	1	2																				1				1						1			1			0.55	0.38	0.31
125	1	18	20.9	1	1
126	0	33	21	1	3	1					1				1				1			0.42	0.42	0.29	1				1					1				1			0.75	0.62	0.37
127	0	51	23.4	1	2																				1				1						1			1			0.74	0.37	0.43
128	0	44	23.2	1	4		1						1					1			1	0.8	0.47	0.32	1				1						1			1			0.66	0.69	0.46		1
129	0	36	20.6	1	2																				1				1						1			1			0.58	0.58	0.38
130	0	40	17.7	1	1																				1				1						1			1			0.5	0.28	0.29
131	0	49	18.9	1	2																				1					1					1			1			0.67	0.61	0.42
132	0	64	24.1	1	2																				1				1						1			1			0.51	0.63	0.41
133	0	44	20.5	1	1																				1				1						1			1			0.57	0.48	0.32
134	0	48	26.3	1	2																				1				1							1		1			0.81	0.72	0.35
135	0	41	26.7	1	2		1			1					1				1			0.59	0.38	0.27		1			1							1		1			0.74	0.66	0.41
136	0	43	23.4	1	2		1			1						1			1			0.86	0.33	0.31
137	0	43	25.7	1	2	1				1					1				1			0.74	0.4	0.32
138	0	30	18.2	1	1																				1				1								1	1			0.73	0.38	0.37
139	1	50	21.2	1	2																				1					1				1				1			0.65	0.53	0.42
140	0	47	29.3	1	2		1				1						1		1			0.55	0.55	0.41		1				1				1				1			0.52	0.4	0.41
141	0	51	21.1	0	1
142	0	64	28.6	1	2																				1					1					1			1			0.49	0.44	0.39
143	0	31	20.7	1	1
144	1	57	22.9	1	2																				1				1						1			1			0.74	0.55	0.41
145	0	60	28.8	1	4	1				1					1				1			0.56	0.4	0.2	1						1			1				1			0.89	0.74	0.34	1					1
146	0	46	30.1	0	2																				1				1					1				1			0.82	0.6	0.37
147	0	49	24.1	0	2																				1				1					1				1			0.66	0.53	0.36
148	0	59	24.3	1	4	1							1		1				1			0.91	0.56	0.39	1				1					1				1			0.86	0.58	0.43	1				1
149	0	56	24.8	0	2																				1				1							1		1			0.5	0.37	0.46
150	0	57	22.9	1	1																					1			1						1			1			0.52	0.41	0.41
151	0	33	20.2	1	2																					1			1							1		1			0.5	0.42	0.32
152	0	33	28.2	1	3		1			1					1						1	0.67	0.46	0.33	1				1						1			1			0.79	0.5	0.42
153	0	54	22.3	0	2																				1				1						1			1			0.73	0.48	0.31
154	0	47	21.5	1	2																				1					1					1			1			0.56	0.66	0.37
155	0	38	22.2	1	4	1				1						1			1			0.6	0.47	0.33	1				1						1				1		0.65	0.42	0.29	1					1
156	0	44	25.2	0	1																					1			1					1				1			0.49	0.6	0.28
157	0	46	20.4	1	3																				1				1						1			1			0.86	0.4	0.32	1				1
158	0	57	24.2	1	2																				1				1						1			1			0.97	0.47	0.56
159	0	65	22.6	1	2	1				1					1				1			0.56	0.37	0.27	1				1					1				1			0.69	0.46	0.28
160	0	56	26	0	2																				1				1					1				1			0.6	0.45	0.39
161	0	36	27.9	1	2																				1						1			1				1			0.72	0.46	0.31
162	0	47	23.8	1	1																				1				1					1				1			0.76	0.53	0.42
163	0	57	22.9	1	1																				1							1				1		1			0.92	0.64	0.42
164	1	46	24.9	1	2	1				1					1				1			0.57	0.41	0.36																				1
165	0	50	21.5	1	2																				1				1							1		1			0.65	0.45	0.41
166	0	69	25.4	0	4	1				1							1		1			0.59	0.55	0.43	1					1						1		1			0.43	0.65	0.44	1				1
167	1	46	28.7	1	3		1			1							1		1			0.9	0.52	0.37	1				1							1		1			0.62	0.46	0.32
168	0	34	22.2	0	2																				1				1						1			1			0.72	0.6	0.33
169	1	55	28.3	1	1																				1				1					1				1			0.61	0.69	0.38
170	0	62	25.2	1	2																				1					1					1			1			0.44	0.41	0.37
171	0	41	23	1	2																				1				1					1				1			0.69	0.61	0.27
172	0	37	26.8	1	3	1				1					1				1			0.69	0.45	0.2	1				1					1				1			0.39	0.37	0.33
173	0	54	25.4	1	2																				1				1					1				1			0.82	0.71	0.39
174	0	40	19.5	1	3	1				1					1				1			0.68	0.39	0.23	1				1					1				1			0.64	0.34	0.26
175	0	54	23	1	4	1				1					1				1			0.85	0.35	0.33	1				1					1				1			0.88	0.77	0.33	1
176	0	50	21.8	1	1																																							1				1
177	0	35	23.5	1	0
178	0	48	26.8	0	2																				1					1				1				1			0.39	0.34	0.34
179	0	50	22.9	0	2																				1				1							1		1			0.78	0.54	0.41
180	0	39	19.2	1	2																				1				1					1				1			0.45	0.37	0.28
181	0	57	23.6	1	3	1				1					1				1			0.58	0.55	0.31	1				1						1			1			0.61	0.5	0.35
182	0	56	24.1	1	3	1				1							1		1			0.7	0.38	0.32	1				1								1	1			0.79	0.56	0.37	1				1
183	0	51	22.9	1	1																				1				1					1				1			0.73	0.29	0.28
184	1	55	23.2	1	3	1				1					1				1			0.6	0.37	0.17	1				1					1				1			0.72	0.75	0.21
185	0	50	25.7	1	2																				1				1					1				1			0.57	0.34	0.27
186	0	36	27.7	1	0
187	1	46	27.8	1	1																				1				1					1				1			0.58	0.68	0.46
188	1	51	24.2	1	2																				1				1					1				1			0.52	0.33	0.4
																									1				1						1			1			0.54	0.51	0.35
189	1	36	17.5	1	0
190	0	19	19.5	0	1																				1					1					1			1			0.37	0.33	0.3
191	0	48	23.8	1	2																				1				1					1				1			0.96	0.63	0.37
192	0	40	21.5	1	1																				1				1					1				1			0.65	0.43	0.4
193	0	28	23.5	1	1																				1								1			1		1			1.02	0.41	0.3
194	0	55	22.1	1	1																																								1			1
195	0	33	19.1	0	1
196	1	42	32.2	1	2																				1				1					1				1			0.54	0.53	0.4
197	0	34	21	1	1
198	0	36	26.3	1	1
199	0	27	25.1	1	0
200	1	66	18.4	1	0
201	1	32	22.5	1	0
202	0	57	25.3	1	2																				1				1						1			1			0.69	0.59	0.37
203	0	55	24	1	2																					1			1						1			1			0.47	0.42	0.29
204	0	61	21.8	1	1		1			1					1				1			0.65	0.45	0.27
205	0	54	21.3	1	0
206	0	29	22.5	1	3		1			1					1				1			0.73	0.46	0.32		1			1						1			1			0.84	0.54	0.35
207	0	40	25	1	2																				1				1						1			1			0.64	0.49	0.32
208	0	58	24.8	1	2																				1				1						1			1			0.88	0.5	0.36
209	0	45	25.4	1	4	1				1					1				1			0.69	0.57	0.3	1				1								1	1			0.56	0.55	0.39	1				1
210	1	51	25.8	1	1
211	0	48	22.8	1	2																				1						1					1		1			0.76	0.45	0.3
212	0	38	19.5	1	2	1								1		1			1			1.18	0.4	0.31
213	0	33	20.2	1	2		1			1					1				1			0.56	0.35	0.34		1			1						1			1			0.52	0.38	0.33
214	0	52	15.8	0	1																				1				1					1				1			0.44	0.45	0.32
215	0	46	25	1	2																				1					1				1				1			0.42	0.48	0.43
216	0	69	22.6	1	3	1				1					1				1			0.82	0.47	0.45	1				1					1				1			0.58	0.48	0.45
217	0	51	21.6	1	1
218	0	56	26	1	3		1			1							1		1			0.68	0.39	0.38		1			1					1				1			0.77	0.58	0.5
219	1	50	23.4	1	2		1			1					1				1			0.66	0.51	0.35																					1			1
220	1	53	29.4	1	3		1			1							1		1			0.93	0.5	0.38		1			1						1			1			0.93	0.54	0.43
221	1	44	24.4	0	0
222	0	48	21.5	1	1
223	0	57	22.7	1	2																				1				1						1			1			0.65	0.56	0.38
224	0	57	23.4	1	2																				1				1						1			1			0.37	0.68	0.41
225	1	51	26.9	0	1
226	0	32	25.4	1	0
227	0	52	26.6	1	2																				1				1						1					1	0.64	0.47	0.39
228	1	23	21.2	1	1
229	0	16	18.8	0	0
230	0	54	28.6	1	3	1				1						1			1			0.67	0.41	0.34	1				1							1		1			0.66	0.51	0.33
231	1	35	24.4	0	1
232	0	35	21.5	1	1																				1				1					1				1			0.66	0.46	0.35
233	0	39	20.9	1	2																				1				1					1				1			0.65	0.49	0.34
234	0	42	30.5	1	3																				1				1					1				1			0.88	0.59	0.4		1			1
235	1	54	24.8	1	1																					1			1					1				1			0.58	0.35	0.38
236	0	52	31.6	1	2																				1				1						1			1			0.57	0.37
237	1	51	29.4	1	3	1				1						1			1			0.55	0.4	0.33																				1				1
238	0	30	21.5	1	1																				1				1						1			1			0.56	0.45	0.29
239	1	35	16.1	1	1
240	0	54	21.6	1	4	1				1						1			1			0.58	0.42	0.25	1				1						1			1			0.37	0.5	0.42		1			1
241	0	35	29	1	2																				1				1						1			1			0.71	0.59	0.44
242	0	52	24.4	1	1																					1			1						1			1			0.61	0.41	0.36
243	1	50	26.7	1	3																				1				1						1			1			0.53	0.48	0.51	1					1
244	0	39	25	0	2																				1				1					1				1			0.44	0.39	0.27
245	0	57	23	1	1
246	0	65	21.2	0	2																				1				1						1			1			1.06	0.58	0.32
247	0	42	22.7	1	2																					1			1						1			1			0.7	0.45	0.36
248	0	23	27.7	0	3		1			1					1				1			0.67	0.48	0.42	1					1					1			1			0.52	0.48	0.42
249	1	56	29.1	0	2																				1				1					1				1			0.63	0.46	0.49
250	0	56	27.6	1	2																				1				1					1				1			0.77	0.49	0.5
251	1	56	27	1	3	1				1							1				1	0.6	0.44	0.48	1				1						1			1			0.74	0.62	0.37
252	0	38	22.8	1	1																				1				1					1				1			0.57	0.43	0.34
253	0	32	24.6	1	3																					1			1					1				1			0.31	0.39	0.46	1				1
254	0	77	20.3	0	1																					1			1						1			1			0.55	0.49	0.4
255	0	47	38.3	1	3	1				1					1				1			0.65	0.41	0.36	1				1					1				1			0.67	0.37	0.36
256	0	44	24.1	1	2																					1				1				1				1			0.45	0.38	0.36
257	0	42	23.5	1	2		1			1					1					1		0.56	0.41	0.34
258	0	62	23.4	0	3																					1			1					1				1			0.67	0.45	0.42
259	0	53	28.3	1	1																				1				1						1			1			0.71	0.58	0.44
260	0	30	22	1	1
261	0	31	18.1	1	1
262	0	40	26.2	0	1																				1				1								1	1			0.61	0.39	0.35
263	0	48	25.4	0	2																				1				1							1		1			0.85	0.51	0.41
264	0	39	29.3	1	2		1			1						1			1			0.71	0.34	0.31																					1				1
265	1	54	24.8	1	1																					1			1						1			1			0.61	0.43	0.26
266	0	28	23.4	1	2																				1				1						1			1			0.68	0.59	0.31
267	0	31	18.8	1	1	1				1						1					1	0.45	0.51	0.31
268	0	51	23.5	1	0
269	0	53	25.1	1	0
270	1	64	24.4	1	0
271	0	32	20	1	1
272	1	42	21.5	0	0
273	0	66	24.2	0	3	1				1							1		1			0.59	0.4	0.33	1				1							1		1			0.71	0.5	0.41
274	1	16	29.2	1	2																					1			1						1			1			0.71	0.7	0.44
275	0	33	29	0	0
276	0	65	27.1	1	2																				1				1						1			1			0.57	0.49	0.37
277	0	40	20.4	0	0
278	0	63	19.1	0	0
279	0	60	25	1	3	1				1						1			1			0.63	0.42	0.37		1			1						1			1			0.61	0.53	0.34
280	0	45	27.5	1	1
281	0	52	23.9	1	1	1				1							1				1	0.64	0.46	0.36
282	0	61	22.9	0	2																				1				1					1				1			0.59	0.39	0.39
283	0	28	21.6	0	2																				1				1							1		1			0.61	0.42	0.43
284	0	56	25.4	1	1																				1				1						1			1			0.51	0.35	0.44
285	0	69	22	1	1
286	0	35	17.9	1	0
287	0	44	19.5	1	1
288	0	50	27.3	1	2																				1				1					1				1			0.75	0.64	0.5
289	1	41	24.2	1	2																				1				1							1		1			0.6	0.52	0.39
290	0	51	27.5	1	2																				1				1								1	1			0.82	0.51	0.37
291	0	45	27.7	1	3																				1				1					1				1			0.72	0.57	0.61	1					1
292	1	35	20.9	1	1																				1				1					1				1			0.76	0.34	0.34
293	1	58	25.4	1	0
294	0	45	19.8	1	1		1			1					1				1			0.58	0.36	0.32
295	0	45	23.9	1	2																				1				1					1				1			0.61	0.43	0.31
296	0	33	19.1	1	3		1			1								1	1			0.72	0.47	0.41	1				1					1				1			0.71	0.45	0.33
297	0	25	23.3	1	2																					1			1						1			1			0.63	0.46	0.29
298	1	42	25.9	1	2		1			1						1			1			0.93	0.49	0.34		1			1					1				1			0.7	0.55	0.35
299	0	28	22.9	1	0
300	1	33	18.6	1	3		1			1					1				1			0.75	0.48	0.37	1				1						1					1	0.76	0.42	0.29		1			1
301	0	63	28	1	4	1				1					1				1			0.71	0.57	0.39	1					1					1			1			0.61	0.6	0.59	1				1
302	0	52	29.3	1	2																					1			1						1			1			0.66	0.45	0.36
303	0	51	24.4	1	3		1			1						1			1			0.74	0.45	0.36	1				1						1			1			0.67	0.49	0.37	1				1
304	0	36	24.5	0	1																				1				1						1			1			0.76	0.53	0.37
305	0	34	24.4	1	2	1				1						1			1			0.6	0.5	0.42
306	1	44	26.7	1	3	1				1							1		1			0.75	0.41	0.45	1				1						1			1			1.02	0.53	0.49
307	1	42	30	1	3		1			1					1				1			0.74	0.48	0.39	1				1						1			1			0.5	0.3	0.62
																									1				1						1			1			0.7	0.3	0.45
308	0	49	19.9	1	2	1				1					1				1			0.67	0.39	0.39	1				1						1			1			0.63	0.56	0.35
309	0	36	19.3	1	0
310	1	39	27.7	1	2																				1				1						1			1			0.58	0.49	0.4
311	0	31	23.7	1	3																				1				1						1			1			0.81	0.51	0.34
																									1				1							1		1			0.83	0.51	0.33
312	1	56	27	1	2																				1				1						1			1			0.61	0.4	0.36
313	0	50	22.9	1	2																				1				1						1			1			0.57	0.45	0.33
314	0	45	21.9	1	3	1				1					1				1			0.65	0.43	0.29	1				1							1		1			0.67	0.47	0.33
315	0	37	24.6	0	1																																								1			1
316	0	72	22.3	1	0
317	0	40	26.4	1	1		1			1							1		1			0.67	0.35	0.35
318	0	40	21.6	1	0
319	0	49	26.2	1	2																				1				1						1			1			0.57	0.51	0.33
320	0	59	24	1	2																				1				1					1				1			0.5	0.3	0.26
321	1	54	22.5	1	2																				1				1					1				1			0.7	0.53	0.39
322	0	51	20.8	0	1
323	0	43	24.4	1	3																				1				1						1			1			0.65	0.5	0.45	1				1
324	0	39	25.4	0	2																				1				1						1			1			0.48	0.41	0.58
325	0	28	29.4	1	2																					1			1					1				1			0.69	0.58	0.31
326	0	71	21.7	1	2																																							1				1
327	0	40	19.8	1	0
328	0	68	25.6	1	2		1			1						1			1			0.62	0.47	0.37	1				1					1				1			0.68	0.47	0.32
329	1	49	21.2	1	1																				1				1						1			1			0.79	0.56	0.54
330	0	47	30.1	1	1	1				1								1	1			0.63	0.41	0.28
331	1	44	28.1	1	1																				1				1					1				1			0.81	0.64	0.44
332	0	45	22.5	1	0
333	0	49	24	1	0
334	0	53	21.2	0	1	1				1					1				1			0.36	0.5	0.49
335	1	46	21.6	1	3																				1				1					1				1			0.69	0.38	0.34
																									1				1					1				1			0.77	0.59	0.24
336	0	52	25	1	3	1				1					1				1			0.65	0.48	0.24	1				1						1			1			0.53	0.27	0.39
337	0	33	25.2	0	0
338	0	55	24.1	0	3	1				1						1			1			0.62	0.28	0.3	1				1						1			1			0.78	0.56	0.26
339	0	49	23.4	1	0
340	0	61	21.9	0	0
341	1	41	27.1	1	2																				1				1					1				1			0.67	0.64	0.26
342	0	22	19	1	0
343	0	64	25.4	0	1
344	0	34	23.1	1	2																				1				1						1			1			0.49	0.35	0.22
345	0	57	23.2	1	2																				1				1					1				1			0.84	0.61	0.56
346	0	61	22	0	1
347	1	57	25.8	1	2		1			1						1					1	0.6	0.44	0.38
348	0	44	20.7	1	1																					1			1						1			1			0.84	0.54	0.38
349	0	55	21.6	1	3																					1			1					1				1			0.51	0.49	0.4	1				1
350	0	45	24.9	1	1																					1			1					1				1			0.74	0.54	0.49
351	0	46	23.4	1	1
352	0	40	15.6	1	0
353	0	57	20.2	1	2																																							1				1
354	0	26	18.6	1	0
355	1	38	20.8	0	2																				1				1					1				1			0.81	0.48	0.33
356	0	46	29.4	1	2																				1				1						1			1			0.71	0.58	0.4
357	1	20	27.8	1	2																				1				1					1				1			0.74	0.33	0.5	1				1
358	0	43	19.2	1	3																					1			1						1			1			0.63	0.36	0.42	1				1
359	0	35	19.1	1	0
360	0	32	21.5	1	0
361	0	45	23.5	1	1
362	0	57	22.7	1	1																				1				1						1			1			0.7	0.5	0.45
363	0	46	23	1	2																				1				1							1		1			0.92	0.55	0.33
364	0	36	27.5	1	2	1							1			1			1			0.7	0.51	0.41																				1				1
365	0	43	21.2	1	1
366	1	18	24.7	1	1																				1				1						1			1			0.55	0.4	0.41
367	0	30	15.9	0	1
368	1	65	22.9	1	2
369	0	61	24.7	1	0
370	1	42	30.8	1	1
371	0	54	17.6	1	1
372	0	50	31.2	1	2																				1				1					1				1			0.62	0.4	0.4
373	0	29	20.8	1	1
374	0	52	20.8	1	1																																							1				1
375	1	52	21.3	1	2																					1			1					1				1			0.73	0.65	0.4
376	1	28	24.5	1	1
377	0	51	22.2	1	1
378	0	47	22.1	1	3	1				1					1				1			0.74	0.43	0.35	1				1						1			1			0.77	0.51	0.56
379	0	63	21.4	1	1																				1				1						1				1		0.63	0.73	0.49
380	0	33	17.6	1	1
381	0	56	24.4	1	0
382	0	62	24.4	1	0
383	0	27	22.3	1	2																				1				1					1				1			0.69	0.47	0.31
384	1	30	20.9	1	2																				1				1					1				1			1	0.52	0.4
385	0	53	25	1	2																				1				1						1			1			0.65	0.43	0.31
386	1	43	30.1	1	1
387	0	32	18.2	0	0
388	0	39	20.2	1	2																					1					1				1			1			0.74	0.44	0.34
389	0	45	27.6	0	1																				1				1					1				1			0.46	0.54	0.35
390	0	47	24	1	1																				1				1					1				1			0.53	0.46	0.34
391	1	35	21	1	1																				1				1					1				1			0.52	0.7	0.32
392	0	63	25.6	1	1																				1				1							1		1			0.66	0.77	0.45
393	1	46	26.1	1	2																					1					1			1				1			0.68	0.44	0.41
394	0	56	25	1	2																				1							1		1				1			0.53	0.76	0.54
395	0	25	20.3	1	1																				1				1						1			1			0.79	0.54	0.41
396	0	53	22.5	1	1																				1					1						1		1			0.66	0.51	0.48
397	0	39	20	1	2																				1				1						1			1			0.99	0.43	0.42
398	0	53	18.8	1	4		1			1						1			1			0.55	0.35	0.31	1				1						1			1			0.69	0.43	0.39		1			1
399	0	39	29.9	1	3	1				1					1				1			0.6	0.5	0.35	1						1			1				1			0.52	0.47	0.54
400	0	35	19	1	1																				1					1					1			1			0.43	0.32	0.32
401	1	59	19.4	1	1
402	0	33	22	0	0
403	0	52	28.2	1	2	1				1						1			1			0.63	0.37	0.4																				1				1
404	1	34	25	0	0
405	0	29	24.8	0	1
406	0	32	21.6	0	0
407	0	61	29.3	1	3		1			1					1				1			0.62	0.47	0.31		1			1					1				1			0.63	0.46	0.43
408	0	62	22	1	0
409	0	52	22.9	1	1																				1				1					1				1			0.54	0.51	0.34
410	1	27	19.6	1	1	1				1					1				1			0.87	0.4	0.38
411	1	52	37.2	1	1																				1						1			1				1			0.66	0.51	0.55
412	0	60	27.3	1	2																				1				1					1				1			0.77	0.52	0.52
413	0	39	23.4	1	1																																								1			1
414	0	52	23.7	1	2																				1				1					1				1			0.79	0.38	0.33
415	0	31	27	1	0
416	0	35	22.6	1	1																					1					1				1			1			0.61	0.5	0.34
417	0	49	21.9	1	1																					1			1							1		1			0.58	0.45	0.41
418	1	58	28.3	1	1																				1				1					1				1			0.61	0.51	0.33
419	1	56	21.3	1	1
420	0	31	20.3	1	2																				1								1		1			1			0.76	0.56	0.33
421	0	24	21.6	0	3		1			1							1		1			0.79	0.54	0.46	1				1						1			1			0.1	0.61	0.35
422	0	51	26.5	1	2																				1							1		1				1			0.85	0.53	0.4
423	0	31	18.4	1	1																				1					1						1		1			0.53	0.5	0.46
424	0	28	22	1	0
425	0	53	18.5	1	0
426	1	63	26.4	1	1																				1				1					1				1			0.65	0.53	0.45
427	0	48	21.8	1	1																					1			1					1				1			0.65	0.44	0.38
428	1	19	25.6	1	1
429	0	22	15.6	1	1																					1			1					1				1			0.58	0.46	0.31
430	0	30	18.8	1	1																				1					1					1			1			0.46	0.42	0.32
431	0	65	21.5	1	4	1				1						1			1			0.77	0.37	0.34	1				1						1			1			0.67	0.63	0.39	1				1
432	0	49	26.6	0	1																				1				1					1				1			0.73	0.55	0.47
433	0	50	27.7	1	2																				1				1						1			1			0.71	0.52	0.4
434	0	42	23.4	0	2																				1				1					1				1			0.71	0.49	0.38
435	1	58	24.2	1	1																					1			1						1			1			0.61	0.43	0.38
436	0	45	25.3	1	2																					1			1					1				1			0.77	1.26	0.48
437	0	31	17.9	1	2																					1			1						1			1			0.63	0.43	0.33
438	0	56	28.2	1	2																				1				1					1				1			0.6	0.54	0.44
439	0	51	20.8	1	1
440	0	37	21.9	1	2																				1				1					1				1			0.63	0.41	0.29
441	0	34	22.7	0	1
442	0	49	17.8	1	0
443	0	30	25.7	1	1
444	1	40	25.1	1	2																				1				1					1				1			0.87	0.6	0.68
445	0	57	19.5	1	1
446	1	36	34.7	1	1																				1				1						1			1			0.66	0.5	0.57
447	0	37	28.6	1	4		1			1					1				1			0.78	0.45	0.43		1					1			1				1			0.65	0.58	0.57		1			1
448	0	35	17.8	1	0
449	0	40	23.8	1	2																				1				1						1			1			0.73	0.39	0.33
450	0	50	24.8	1	2																				1				1							1		1			0.64	0.53	0.35
451	0	42	22	1	2		1				1					1			1			0.48	0.42	0.43
452	0	55	26.4	1	0
453	1	17	21.6	1	1
454	0	55	24.8	0	0
455	0	45	23.1	1	1
456	0	56	25.4	0	1																					1			1							1		1			0.86	0.55	0.43
457	0	67	21.1	0	2																				1				1						1			1			0.79	0.49	0.46
458	1	44	26	1	2																				1				1					1				1			0.64	0.48	0.33
459	1	37	21.3	1	1																				1				1					1				1			0.59	0.31	0.33
460	0	27	34.3	1	2																					1			1					1				11			0.66	0.46	0.38
461	0	19	19.5	0	0
462	0	39	22.1	1	0
463	0	50	26.4	1	3																				1								1		1			1			0.67	0.44	0.12	1				1
464	1	71	24.2	1	1																				1				1						1			1			0.6	0.67	0.2
465	0	14	20.8	1	1
466	0	46	22.9	1	0
467	0	45	30.4	1	1																				1					1					1			1			0.52	0.45	0.48
468	1	57	26.1	1	1																				1				1					1				1			0.67	0.53	0.35
469	1	34	20.6	1	2																					1			1						1			1			0.46	0.43	0.37
470	0	69	25	1	1																					1			1	1				1				1			0.46	0.33	0.39
471	0	49	26.3	0	0
472	0	19	20	1	2		1			1						1			1			0.7	0.46	0.35	1				1					1				1			0.58	0.46	0.36
473	0	21	25.7	1	0
474	0	42	22.5	1	1																				1				1						1			1			0.57	0.46	0.29
475	0	34	21.6	0	1
476	0	42	20.6	1	2																					1			1						1			1			0.58	0.45	0.44
477	1	68	23.7	1	3		1			1						1			1			0.96	0.35	0.57		1			1					1				1			0.77	0.52	0.35
478	0	28	20.2	1	0
479	1	55	26.5	1	2																				1				1					1				1			0.74	0.91	0.57
480	0	42	23.5	0	1
481	0	29	18.4	0	1
482	0	32	25.4	1	2																					1			1					1				1			0.83	0.73	0.57
483	1	42	31.1	1	1																					1			1					1				1			0.72	0.69	0.57
484	0	43	22.3	1	3	1				1						1			1			0.82	0.51	0.32	1				1					1				1			0.76	0.7	0.38
485	0	45	22.1	1	2																				1				1					1				1			0.58	0.57	0.33
486	0	52	21.2	1	1
487	0	49	25.3	1	2																				1				1					1				1			0.59	0.32	0.39
488	1	38	23.7	1	1																					1			1						1			1			0.78	0.58	0.49
489	0	45	26.7	1	2		1			1					1				1			0.57	0.48	0.35
490	1	54	21	1	2																					1			1						1			1			0.62	0.37	0.38
491	0	45	24.8	1	1
492	0	29	31.2	1	1
493	0	52	25.4	1	1
494	0	18	22.6	0	0
495	0	38	21.6	0	0
496	0	44	28.4	1	4	1				1						1			1			0.48	0.36	0.35	1				1						1			1			0.61	0.5	0.32	1				1
497	1	28	23.7	1	0
498	0	23	23.9	1	0
499	0	55	18.7	1	1																				1				1						1			1			0.32	0.49	0.34
500	1	31	26	1	1
501	0	58	26.7	1	3																				1				1						1			1			0.76	0.48	0.4	1				1
502	0	31	22	1	1
503	1	42	22.6	1	1																				1					1					1			1			0.5	0.45	0.48
504	0	56	23.6	1	1
505	0	33	18.1	1	0
506	0	55	25	1	0
507	0	59	22.2	1	2																					1			1						1			1			1.09	0.44	0.35
508	0	27	19.4	1	0
509	0	52	23.1	0	1																					1			1						1			1			0.64	0.45	0.28
510	0	42	22.5	1	0
511	1	52	25.2	0	2		1			1						1			1			0.61	0.3	0.45	1				1					1				1			0.73	0.57	0.46
512	0	48	30	1	1
513	0	43	19.6	1	0
514	0	37	23.8	1	1																				1				1						1			1			0.68	0.75	0.41
515	0	35	25.8	1	2																					1			1						1			1			0.54	0.55	0.34
516	0	30	26.7	1	1
517	1	64	20.8	1	1
518	0	69	18	0	1																					1				1				1				1			0.38	0.38	0.4
519	0	61	21.6	1	1																				1				1						1			1			0.54	0.47	0.36
520	0	18	17.6	0	0
521	0	60	18	0	0
522	0	70	22.9	1	2																				1				1						1			1			0.74	0.55	0.32
523	1	61	26.2	1	2																				1				1						1			1			0.57	0.59	0.37
524	0	23	26.6	1	1
525	0	63	24.8	1	4	1				1					1				1			0.65	0.45	0.33		1			1					1				1			0.67	0.5	0.35		1			1
526	0	60	23.3	1	2																				1				1							1		1			0.9	0.49	0.38	1				1
527	0	28	27.7	1	2																					1			1						1			1			0.52	0.45	0.41
528	0	24	27.3	1	2																				1				1					1				1			0.42	0.42	0.27
529	1	18	18.6	0	2																				1				1					1				1			0.62	0.49	0.24
530	0	54	29.3	1	2																																							1				1
531	1	49	31.1	1	0
532	1	45	22.5	1	2																																							1				1
533	0	50	27.3	1	0
534	1	39	26	1	2																				1				1						1			1			0.87	0.55	0.36
535	0	30	30.5	1	3																				1				1					1				1			0.85	0.33	0.37
536	0	61	28.1	1	1																				1				1					1				1			0.84	0.4	0.27
537	0	37	22	0	0
538	0	49	32	1	2																				1				1					1				1			0.83	0.5	0.43	1				1
539	0	41	23	1	1																				1				1					1				1			0.54	0.45	0.28
540	0	44	22.6	1	0
541	1	50	27.5	1	1
542	0	52	23.6	1	3																				1				1						1			1			0.59	0.43	0.27	1				1
543	1	55	24.2	1	0
544	0	36	28.7	0	0
545	1	48	25.8	1	3	1				1						1			1			0.73	0.4	0.42	1				1						1			1			0.69	0.52	0.31
546	1	41	34.4	1	1
547	0	42	19.6	1	1																				1				1						1			1			0.69	0.37	0.31
548	0	38	19.1	1	0
549	0	49	22.5	1	1
550	0	29	21.6	1	1																				1				1					1				1			0.42	0.31	0.21
551	0	47	27.6	1	0
552	0	45	25.6	1	1																				1				1					1				1			0.38	0.35	0.22
553	0	51	24.9	0	0
554	0	50	29.4	0	2																				1				1					1				1			0.71	0.5	0.27
555	0	50	28.9	1	3																				1				1					1				1			0.63	0.6	0.31	1				1
556	0	45	24.8	0	0
557	0	26	25.6	0	2																				1				1					1				1			0.53	0.56	0.25	1				1
558	0	51	25	1	1																				1				1						1			1			0.8	0.43	0.21
559	0	47	24	1	1
560	0	36	19.8	1	1		1			1					1				1			0.48	0.35	0.16
561	0	58	23.8	1	0
562	0	42	21.3	1	0
563	1	52	24.9	1	1
564	0	37	24.3	1	1
565	1	50	24.8	1	1
566	0	43	25.7	1	1																				1				1						1			1			0.53	0.48	0.35
567	0	60	23.1	1	0
568	0	65	25.2	1	2																																							1				1
569	0	55	25	1	1		1			1					1				1			0.4	0.35	0.22
570	0	59	24.5	0	0
571	1	45	22.3	1	1
572	0	32	20.8	0	1																				1				1							1		1			0.41	0.34	0.18
573	0	44	25.8	1	1																																							1				1
574	0	60	28.7	1	1																				1				1					1				1			0.5	0.39	0.28
575	0	54	21.1	1	2																				1				1					1				1			0.73	0.42	0.27
576	0	38	22.6	1	0
577	0	60	26.6	1	2																				1				1						1			1			0.79	0.37	0.35
578	1	44	27.4	1	0
579	0	44	22.8	1	2		1			1					1				1			0.49	0.45	0.19	1				1					1				1			0.66	0.63	0.4
580	0	51	28.3	1	1
581	0	41	26.8	1	2																				1				1					1				1			0.58	0.39	0.27
582	0	57	29.3	1	0
583	0	31	28.8	1	2	1				1					1				1			0.58	0.34	0.25	1				1					1				1			0.72	0.73	0.51
584	0	46	26.2	1	1																				1				1						1			1			0.75	0.5	0.26
585	0	33	24.2	1	0
586	0	62	27.1	0	0
587	0	61	24.4	0	1
588	0	47	20.1	0	0
589	1	48	28.4	1	1																				1				1					1				1			0.49	0.59	0.24
590	0	50	22	1	4	1				1						1			1			0.53	0.34	0.23	1				1					1				1			0.68	0.63	0.25	1				1
591	0	47	22.3	1	2																				1				1						1			1			0.55	0.51	0.23	1				1
592	0	37	27.7	1	2																				1				1					1				1			0.83	0.43	0.41
593	0	53	19.5	1	1
594	1	41	25.9	0	0
595	1	36	36	1	0
596	0	44	23.9	1	1																				1				1					1				1			0.51	0.53	0.25
597	0	56	23.6	1	1																				1				1							1		1			0.48	0.6	0.23
598	0	33	20.7	1	3																				1				1					1				1			0.63	0.47	0.25	1				1
599	0	44	21.3	1	2																				1				1							1		1			0.62	0.38	0.21
600	0	55	27.6	0	0
601	0	52	23.4	1	2																				1				1						1			1			0.58	0.31	0.34
602	1	47	23.4	0	0
603	0	29	26	0	0
604	0	58	25.4	0	0
605	1	54	25.1	1	1
606	0	74	23.4	0	0
607	0	57	22.9	0	1		1			1						1			1			0.76	0.53	0.35
608	0	65	27.8	1	2																				1				1					1				1			0.69	0.57	0.28
609	0	45	22.9	1	1	1				1					1				1			0.66	0.57	0.22
610	0	49	27.7	1	0
611	1	42	22.6	1	2																					1			1					1				1			0.8	0.4	0.26
612	0	47	23.4	1	1																				1				1									1			0.45	0.28	0.24
613	0	54	25.6	1	3	1				1					1				1			0.45	0.29	0.16	1				1					1				1			0.37	0.28	0.18
614	0	43	32.6	1	2																				1				1					1				1			0.53	0.4
615	0	50	26.7	1	3																				1				1						1			1			0.69	0.44	0.27	1				1
616	0	37	32	1	2																				1				1					1				1			0.57	0.55	0.25
617	0	48	24.3	1	2																					1			1					1				1			0.56	0.56	0.26
618	0	48	20.7	1	0
619	0	44	31.1	0	0
620	1	60	29.4	1	0
621	1	64	22.8	0	1																				1				1					1				1			0.62	0.46	0.37
622	0	70	22.8	1	0
623	0	33	28.2	1	2																				1				1					1				1			0.56	0.51	0.2
624	0	53	24.5	1	2	1				1						1			1			0.71	0.35	0.32																				1				1
625	0	45	21	1	3	1				1					1				1			0.39	0.34	0.24	1						1			1				1			0.49	0.41	0.29
626	0	54	28.3	1	1																				1				1					1				1			0.84	0.5	0.26
627	0	38	26.4	0	0
628	0	54	24.8	0	0
629	0	61	23.4	1	1
630	0	24	17.6	1	0
631	0	25	20.8	0	1																					1			1					1				1			0.82	0.46	0.29
632	1	70	22.9	1	1																				1				1					1				1			0.9	0.54	0.43
633	0	24	24.4	0	0
634	0	33	21.3	1	2																					1			1						1			1			0.83	0.47	0.38
635	0	30	18.1	1	0
636	0	29	21.8	1	1
637	0	41	30.9	0	0
638	0	51	22.9	0	1	1				1						1			1			0.55	0.36	0.31
639	1	59	22.9	1	1																				1				1					1				1			0.62	0.85	0.54
640	0	33	21.3	1	1		1			1						1			1			0.88	0.37	0.38
641	1	34	24.2	1	3		1			1						1			1			0.78	0.44	0.34		1							1	1				1			0.96	0.64	0.28
642	0	34	19.6	1	1																				1				1						1				1		0.73	0.43	0.36
643	0	58	23.4	1	3																				1				1						1			1			0.73	0.51	0.38		1			1
644	0	22	16.9	1	2																				1						1				1			1			0.52	0.48	0.4
645	0	34	23.5	1	2																					1			1						1			1			0.77	0.45	0.37
646	1	36	22.1	1	2																				1				1						1			1			0.89	0.51	0.4	1				1
647	0	25	24.2	1	2																				1				1						1			1			0.59	0.51	0.4
648	0	40	19.9	1	3	1				1					1				1			0.59	0.3	0.28	1				1					1				1			0.79	0.58	0.29
649	0	35	17.7	1	1
650	0	32	24.8	1	2		1			1						1			1			0.69	0.47	0.35	1				1						1			1			0.56	0.4	0.34
651	0	65	25.7	1	1																				1				1					1				1			1.12	0.71	0.64
652	0	57	23.5	1	2																				1				1					1				1			0.67	0.37	0.35
653	0	26	20.2	1	1																					1			1						1			1			0.65	0.39	0.41
654	1	50	29.4	1	2																				1				1					1				1			0.8	0.51	0.38
655	0	28	30.9	1	2																					1			1					1				1			0.49	0.47	0.34
656	0	42	20.8	1	2																				1				1						1			1			0.77	0.56	0.43
657	0	52	23.5	0	0
658	1	31	22.8	1	0
659	1	65	21.5	1	0
660	0	38	23	1	2																				1				1						1			1			0.64	0.54	0.5
661	1	40	28.3	1	2																				1				1							1		1			0.7	0.6	0.44
662	1	36	23.6	1	2																				1				1						1			1			0.74	0.44	0.48
663	0	49	29.4	0	2																				1				1						1			1			0.39	0.37	0.26
664	0	47	21.5	1	0
665	0	56	24.4	1	0
666	0	45	18.3	0	0
667	0	52	22.6	0	0
668	1	26	27.7	1	2																				1				1					1				1			0.64	0.54	0.31
669	0	69	21.9	1	0
670	0	24	25	1	1
671	0	75	19.3	1	0
672	0	51	25.3	1	0
673	0	28	24.2	0	0
674	0	49	24.8	1	1																				1				1					1				1			0.55	0.4	0.28
675	0	63	18.8	1	0
676	0	57	19.1	1	2																				1				1					1				1			0.57	0.43	0.31
677	1	37	24.7	1	2																				1				1					1				1			0.71	0.66	0.31
678	1	57	25.3	0	1																				1				1					1				1			0.94	0.43	0.28
679	0	35	30	0	1
680	0	42	22.8	1	2																				1				1					1				1			0.92	0.48	0.32
681	0	54	29.3	1	1
682	0	44	25	0	1																				1				1					1				1			0.58	0.41	0.32
683	0	42	23.9	1	1																				1				1					1				1			0.66	0.32	0.31
684	0	47	28.3	0	1																				1				1					1				1			0.61	0.43	0.34
685	0	29	20	1	0
686	0	41	19.6	1	1																				1				1					1				1			0.63	0.48	0.26
687	0	49	26.8	1	2																				1				1					1				1			0.61	0.47	0.31
688	0	51	24.8	1	2																				1				1						1			1			0.74	0.52	0.28
689	0	64	24.6	1	0
690	0	38	19.6	1	0
691	0	45	21.5	1	0
692	1	49	28.1	1	1		1			1					1				1			0.65	0.48	0.3
693	1	57	26.3	1	0
694	1	40	31.1	1	0
695	0	52	22.6	0	0
696	0	56	24.6	1	0
697	0	29	19	0	1
698	0	52	23.6	1	0
699	1	45	30.4	0	0
700	1	33	32.6	1	1																				1				1					1				1			0.77	0.39	0.43
701	0	45	29.9	1	2																				1				1					1				1			0.85	0.52	0.38
702	0	41	18.8	1	0
703	0	19	25.1	1	0
[truncated: 32 more columns]

## Sheet: Location at transverse view
The distance of the parathyroid gland from the trachea at transverse views
left-upper	left-lower	right-upper	right-lower
0.75	0.5	0.9	0.78
0.2	0.4	0.31	0.3
0.25	0.7	0.2	0.2
0.21	0.27	0.3	0.22
0.31	0.2	0.32	0.3
0.6	0.61	0.72	0.27
0.9	0.2	0.75	0.3
0.93	0.61	0.5	0.27
0.6	1.85	0.4	0.2
0.7	0.68	0.38	0.42
0.2	0.55	0.19	0.54
0.2	0.49	0.42	0.5
0.3	0.6	0.31	0.5
1	0.55	0.35	0.3
0.56	0.32	0.64	0.45
0.25	1.6	0.38	0.3
0.75	0.3	1.2	0.25
0.2	0.32	1	0.3
0.42	0.3	1	0.3
0.65	0.27	0.52	0.3
0.53	0.29	0.41	0.3
0.31	0.25	0.35	0.39
0.61	1	0.21	0.55
0.51	0.25	0.51	0.53
0.51	0.3	0.66	0.53
0.73	0.34	0.21	0.27
0.81	0.33	0.25	0.28
0.74	0.35	0.25	0.78
0.78	0.5	0.31	0.41
0.41	0.3	0.42	0.3
0.56	0.36	0.52	0.25
0.25	0.18	0.53	0.77
0.61	0.31	0.48	0.6
0.75	0.26	0.71	0.3
0.41	0.32	0.69	0.6
0.51	0.3	0.45	0.2
0.71	0.3	0.68	0.89
0.77	1.73	0.45	0.2
0.51	0.6	0.61	0.34
0.51	0.59	0.36	0.24
0.82	0.59	0.96	0.34
0.67	0.8	0.62	0.26
0.25	2.5	0.98	0.25
1.08	0.6	0.22	0.22
0.69	0.21	0.25	0.23
0.42	0.32	0.74	0.25
0.87	0.5	0.56	0.6
0.25	0.25	0.72	0.34
0.68	0.76	0.71	0.61
0.25	0.4	0.63	0.48
0.26	1.09	0.63	0.31
0.53	0.5	1.07	0.51
0.47	0.5	0.41	0.36
0.58	0.39	0.71	0.76
0.45	0.9	0.81	0.25
0.26	0.35	0.67	0.33
0.26	0.62	0.72	0.25
0.32	0.3	0.4	0.21
0.48	0.4	1	0.34
0.42	0.36	1	0.21
0.51	0.21	0.37	0.32
0.46	0.25	0.5	0.22
0.27	0.34	0.53	0.52
1.05	0.61	0.61	0.31
0.81	0.74	0.41	0.22
0.91	0.31	0.52	0.21
0.89	0.22	0.63	0.26
1.06	0.41	0.55	0.21
0.65	0.37	0.66	0.25
0.75	0.12	0.51	0.65
0.71	0.32	0.51	0.25
1.31	0.28	0.7	0.46
0.6	0.13	0.5	0.31
0.36	0.38	0.6	0.26
0.65	0.49	0.72	0.23
1.5	0.61	0.3	0.17
0.25	0.31	0.94	0.22
0.2	0.31	0.63	0.21
0.62	0.47	0.26	0.25
0.6	0.45	0.76	0.65
0.65	1.11	0.52	0.31
0.61	0.32	0.51	0.31
0.41	0.25	0.79	0.25
0.63	0.31		0.42
0.21	0.42		0.31
0.67	0.31		0.56
0.43	0.51		0.17
0.5	0.51		0.45
0.51	0.31		0.31
0.51	0.31		0.21
0.41	0.25		0.38
0.61	0.41		0.47
0.61	0.25		0.74
1.21	0.22		0.71
0.61	0.31		0.25
1.1	0.43		0.31
0.7	0.25		0.42
0.61	0.33		0.34
0.48	0.25		0.58
0.75	0.56		0.22
0.41	0.23		0.41
1.12	0.31		0.3
0.65	0.31		0.6
0.8	0.31		0.72
0.7	0.36		0.2
0.6	0.51		0.27
1.08	0.36		0.21
0.58	0.31		0.22
1.1	0.43		0.35
1	0.85		0.42
0.39	0.41		0.31
0.65	0.25		0.57
0.62	0.25		0.25
0.91	0.25		0.55
1.01	0.15		0.46
0.85	0.21		0.61
1.05	0.31		0.31
0.53	0.59		0.3
0.36	0.72		0.31
0.52	0.37		0.61
0.94	0.58		0.21
0.35	1		0.49
0.82	0.27		0.25
	0.25		0.21
	0.51		0.21
	0.25		0.31
	0.57		0.28
	0.65		0.5
	0.26		0.28
	0.25		0.53
	0.52		0.25
	0.26		0.78
	1		0.46
	0.39		0.72
	0.35		0.36
	0.48		0.97
	0.31		0.26
	0.86		0.92
	0.22		0.74
	0.49		0.26
	0.23		0.42
	0.32		0.72
	0.26		0.25
	0.47		0.35
	0.3		0.31
	0.21		0.16
	0.91		0.68
	0.49		0.47
	0.25		0.44
	0.72		0.2
	0.51		0.31
	0.43		0.47
	0.7		0.27
	0.23		0.52
	0.46		0.31
	0.95		0.31
	1		0.52
	0.53		0.48
	0.9		0.27
	0.65		0.72
	0.25		0.47
	0.31		0.81
	0.25		0.41
	0.51		0.5
	0.54		0.26
	0.48		0.53
	0.45		0.58
	0.42		0.35
	0.29		0.37
	0.9		0.8
	0.29		0.25
	0.49		0.3
	0.25		0.78
	0.68		0.73
	0.46		0.35
	0.27		0.51
	0.19		0.6
	0.66		0.51
	0.71		0.41
	0.53		0.6
	0.59		0.37
	0.63		1
	0.23		0.45
	0.57		0.81
	0.27		0.75
	0.26		0.6
	0.43		0.6
	0.55		0.61
	0.27		0.82
	0.46		0.45
	1.06		0.52
	0.2		0.45
	0.77		0.45
	0.8		0.61
	0.67		0.61
	0.33		0.62
	0.84		0.76
	0.23		0.51
	0.59		1.2
	1.04		0.66
	0.44		1.25
	0.52		0.68
	0.51		0.75
	0.5		0.5
	0.76		0.37
	0.33		0.18
	0.42		0.34
	0.38		0.32
	0.52		0.32
	1		0.27
	1.18		0.3
	0.5		0.3
	0.3		0.6
	1.2		0.3
	0.5		0.44
	0.68		0.18
	0.68		0.65
	0.51		0.26
	0.52		0.53
	0.61		0.53
	0.61		0.25
	0.63		0.41
	1.07		0.45
	0.66		0.76
	0.51		0.28
	0.38		0.2
	0.8		0.5
	0.85		0.5
	0.75		0.3
	0.65		0.21
	0.75		0.2
	0.76		0.27
	0.41		0.3
	0.75		0.4
	0.57		0.23
	1		0.22
	0.52		0.39
	0.5		0.31
	0.2		0.68
	0.25		0.17
	0.4		0.19
	0.3		0.39
	0.2		0.52
	0.18		0.22
	0.18		0.21
	0.54		0.19
	0.36		0.43
	0.38		0.34
	0.54		0.33
	1		0.31
	0.56		0.23
	0.22		0.22
	1.2		0.29
	0.32		0.21
	0.5		0.32
	1.14		0.61
	0.32		0.21
	0.6		0.32
	0.34		1.01
	0.42		0.33
	0.65		0.25
	0.5		0.51
	0.38		0.51
	0.3		0.31
	0.3		0.21
	0.5		0.21
	0.73		0.26
	0.38		0.65
	0.35		1
	0.17		0.22
	0.5		0.42
	0.35		0.55
	0.25		0.31
	1.01		0.21
	0.6		0.51
	0.5		0.25
	1		0.31
	1		0.26
	0.68		0.44
	1		0.25
	0.2		0.83
	0.25		0.31
	0.53		0.25
	0.41		0.51
	0.59		0.93
	0.35		0.36
	0.62		0.21
	0.18		0.81
	0.69		0.35
	0.31		0.61
	0.46		0.45
	0.31		0.32
	0.62		0.61
	1.5		0.25
	0.61		0.41
	0.45		0.85
	0.32		0.53
	0.35		0.25
	0.41		0.62
	0.32		0.21
	0.36		0.73
	0.52		0.25
	0.19		0.32
	0.86		0.23
	0.36		0.3
	0.22		0.37
	0.22		0.25
	0.82		0.21
	0.51		0.14
	0.51		1
	1.01		0.31
	0.77		0.25
	0.25		0.4
	0.56		0.75
	0.51		1
	0.9		0.31
	0.71		0.25
	0.81		0.16
	0.21		0.25
	0.61		0.6
	0.21		0.3
	0.21		0.3
	0.72		0.27
	1.25		0.27
	0.77		0.3
	0.31		0.21
	0.68		0.32
	1.2		0.22
	0.31		1.1
	0.5		0.46
	0.89		0.47
	0.5		0.16
	0.92		0.28
	0.46		0.21
	0.25		0.27
	0.6		0.36
	0.6		0.71
	0.31		0.58
	0.21		0.83
	0.51		0.65
	0.51		0.72
	0.61		0.21
	0.52		0.42
	0.88		0.42
	0.52		0.25
	0.85		0.16
	0.39		0.22
	0.41		0.26
	0.27		0.25
	0.62		0.45
	0.25		0.35
	0.61		0.89
	0.17		0.33
	0.18		0.46
	0.9		0.63
	0.6		0.32
	0.5		1.1
	0.73		0.18
	0.26		0.55
	1.4		0.44
	0.26		0.32
	0.5		0.18
	1		0.44
	0.6		0.46
	0.85		1.21
	0.7		0.29
	0.35		1.14
	0.25		0.91
	0.65		0.21
	0.46		0.41
	0.26		0.22
	0.33		0.51
	0.56		0.23
	0.48		0.34
	0.27		0.24
	0.28		0.32
	0.45		0.13
	0.82		0.29
	0.41		0.58
	0.42		0.38
	0.75		0.58
	0.8		0.5
	0.26		0.16
	1		0.58
	0.45		0.6
	0.92		0.46
	0.76		0.26
	0.75		0.4
	0.37		0.84
	0.85		0.21
	0.51
	0.67
	0.85
	0.5
	0.66
	0.45
	0.59
	1.4
	0.29
	0.69
	0.66
	0.58
	0.94
	0.83
	0.21
	0.5
	0.57
	0.33
	0.46
	0.31
	0.42
	0.5
	0.36
	0.45
	0.19
	0.6
	0.55
	0.73
	0.24
	0.54
	0.32
	0.8
	0.16
	0.13
	0.19
	0.22
	0.26
	0.18
	0.43
	0.53
	0.25
	0.65
	0.78
	0.31
	0.51
	0.32
	0.81
	0.88
	0.77
	0.57
	0.66
	0.63

## Sheet: Location at longitudinal view
The distance of the parathyroid gland from the upper or lower poles of the thyroid gland at longitudinal views
left-upper	left-lower	right-upper	right-lower
0.46	0.62	0.72	0.59
0.11	0.89	1.05	0.32
0.61	0.69	2.8	1.18
0.45	0.1	1	0.8
0.66	0.1	0.5	0.4
1.52	0.2	1.65	0.2
0.87	1.9	1.52	1.53
1.43	0.91	2.17	1.8
0.31	0.8	0.7	0.8
0.95	0.28	1.5	0.54
1.5	0.09	0.85	0.48
2	0.19	2	1.2
1.22	0.57	1.25	0.5
0.5	0.06	1	0.33
0.92	0.48	1.5	0.8
0.92	0.7	0.5	0.3
0.8	1.6	1.05	0.3
1.33	2	1.51	0.1
1.5	0.4	0.61	0.2
0.96	1.2	1.21	0.45
1	0.31	0.71	1.25
0.6	1.85	0.81	1.5
1.52	1.21	1.01	0.89
1.05	0.35	1.42	0.23
1.25	0.21	1.55	0.48
1.35	0.73	0.35	0.48
0.81	0.61	1.35	1.47
0.81	0.51	0.38	0.6
1.85	0.31	1.41	0.3
0.52	0.51	0.43	1.65
1.05	0.51	1.01	0.5
1.51	0.31	0.35	0.32
0.31	0.64	0.95	0.14
0.61	0.55	0.31	0.56
0.25	0.31	1.51	1.8
1.32	0.82	0.36	1.2
1.19	0.71	0.41	1.5
0.14	0.21	0.32	1.5
1.11	0.31	0.53	1
0.71	0.85	0.61	1.2
0.75	0.21	0.84	1.5
0.61	0.38	1.51	0.15
1.51	0.16	0.35	1.8
0.34	0.15	0.78	0.6
0.51	0.45	1.47	1.16
0.61	0.32	1.12	0.6
1.03	0.35	1.45	0.8
0.32	0.61	1.37	1.35
1.28	0.25	1.24	1.2
1.53	0.41	0.39	0.21
0.41	0.51	0.96	0.71
1.33	0.51	1.69	0.61
0.61	0.31	1.04	0.8
0.71	0.65	1.22	1.01
0.95	0.51	1.62	1.23
0.36	0.82	0.79	0.31
1.75	0.25	0.98	0.72
0.81	0.51	2.43	1.01
0.61	0.31	2.4	0.35
0.35	1.41	2.7	0.17
0.71	0.21	0.23	1.31
0.85	1	1.95	2
1.01	0.27	2	0.12
1.29	0.35	2.62	1.23
0.85	0.25	2.27	0.11
1.03	0.5	2.1	1.65
0.87	0.31	2.5	0.51
0.81	0.31	1.61	2.21
0.35	0.92	2.69	0.81
0.91	1.21	2.26	0.35
0.95	1.21	1.65	1.52
0.41	0.33	1.25	1.35
1.41	0.32	2.25	1.41
0.68	0.25	2.51	0.21
1.72	0.41	1.42	0.15
0.81	0.25	2.18	1.11
1.18	0.31	2	1.05
1.22	0.94	2.5	1
1.38	0.44	2	0.35
1.11	0.46	2.21	0.61
1.73	0.46	2.27	1.51
1.3	0.34	1.84	0.61
1.21	1.48	1.61	0.21
1.39	1.05		0.25
1.15	0.22		0.82
0.61	1.1		1.65
1.35	0.64		0.21
0.92	1.39		0.21
1.02	2.1		1.15
0.32	0.69		1.28
1.18	0.39		0.25
1.86	0.46		0.65
1.67	0.76		0.85
1.68	1.27		0.23
2.5	0.56		1.15
2.63	1.56		0.61
2.6	0.76		1.45
1.36	0.68		0.21
1.2	0.21		0.81
1.1	0.77		1.23
2.8	0.43		1.5
2.31	0.45		0.51
1.98	0.77		0.61
1.81	0.32		0.25
2.33	0.92		1.01
2.21	0.37		0.31
1.21	0.69		0.32
1.82	1.32		0.51
1.25	0.1		0.54
1.31	0.4		1.58
1.96	1.54		0.21
1.82	0.99		1.21
2.35	0.24		1.31
2.45	0.2		0.15
2.35	1.6		0.21
1.56	0.26		0.92
1.51	0.16		0.36
1.25	0.8		1.31
1.51	0.44		0.31
1.35	2.55		2
1.51	0.52		2.35
2.18	0.27		0.41
2.18	0.65		0.52
	0.27		0.25
	0.11		0.31
	0.4		0.48
	0.39		0.35
	0.35		0.31
	0.35		0.39
	0.4		0.46
	0.3		1.21
	0.2		0.71
	1.5		1.28
	0.4		0.41
	0.3		0.61
	0.6		0.41
	0.93		0.42
	0.5		0.61
	0.3		1.38
	0.25		0.21
	0.5		0.61
	0.3		1.42
	0.4		0.51
	0.42		0.25
	0.3		0.31
	0.26		0.51
	0.38		1.78
	0.12		0.65
	0.93		1.75
	0.29		0.93
	0.35		0.65
	0.19		0.96
	0.2		1.4
	0.16		1.27
	0.3		2.21
	1		2.05
	0.4		0.89
	0.3		1.74
	0.3		0.43
	0.3		0.18
	0.24		0.65
	0.5		0.78
	0.99		1.01
	0.46		1.76
	0.37		0.85
	0.54		1.37
	0.16		0.34
	0.35		0.2
	0.4		0.89
	0.52		0.79
	3.5		0.37
	1		1.6
	0.57		1.65
	0.5		0.68
	0.32		0.44
	0.3		1.09
	0.3		1.02
	0.2		0.19
	0.3		0.17
	0.29		0.62
	0.3		0.86
	2		0.3
	0.35		0.32
	0.16		1.07
	0.35		1.48
	0.25		0.68
	0.25		1.16
	0.53		0.49
	0.25		0.44
	0.25		0.3
	0.5		0.66
	2		0.37
	1.01		0.28
	2.5		0.46
	0.35		0.27
	0.15		0.44
	1.53		0.5
	0.3		0.2
	0.33		0.3
	0.26		0.3
	0.41		0.36
	0.41		0.51
	0.36		0.32
	0.33		0.86
	0.23		2.2
	0.71		0.35
	0.77		0.07
	0.52		0.44
	0.38		0.23
	1.52		0.57
	0.33		1
	1.51		0.4
	0.81		0.6
	0.51		0.6
	0.21		0.3
	1.11		0.32
	0.12		1.5
	0.21		1.5
	0.5		0.7
	0.25		0.46
	0.38		1
	0.46		0.32
	0.61		0.25
	0.22		0.51
	0.51		0.31
	0.85		0.95
	0.72		0.65
	0.12		0.32
	0.26		0.51
	0.68		0.23
	0.17		0.27
	0.52		1.51
	0.21		0.15
	0.41		0.41
	0.23		0.11
	0.12		0.31
	1.37		0.25
	1.18		0.25
	0.35		0.26
	0.31		1.01
	0.21		0.29
	0.61		0.26
	0.31		0.19
	1.51		0.31
	0.82		0.22
	1.35		1.02
	0.61		0.21
	0.51		0.31
	0.21		0.62
	0.41		0.31
	0.51		0.41
	0.33		0.31
	0.21		0.52
	1.61		0.15
	0.33		0.41
	2		0.32
	0.98		0.41
	0.75		0.38
	0.21		0.31
	0.51		0.42
	0.24		0.17
	0.52		0.36
	0.35		0.15
	0.26		0.88
	0.32		0.23
	1.37		1.01
	0.31		1.52
	0.25		0.32
	0.34		0.41
	0.15		0.26
	0.21		0.79
	0.36		0.26
	0.61		0.41
	1.71		0.77
	0.41		0.33
	1.32		0.31
	1.14		0.61
	0.26		0.21
	0.38		0.83
	0.31		0.41
	0.51		0.41
	0.21		0.63
	0.36		0.61
	0.35		0.32
	0.71		0.57
	1.11		0.21
	0.35		0.15
	0.72		0.41
	0.3		1.21
	0.2		0.36
	0.32		0.31
	0.31		0.92
	0.21		0.84
	1.11		0.41
	0.32		0.25
	0.31		0.72
	0.42		0.93
	0.26		0.81
	1.21		0.76
	0.21		0.15
	0.45		1
	0.35		0.34
	0.41		0.51
	0.79		0.38
	1.31		0.41
	0.19		0.35
	0.67		1.08
	0.25		0.51
	0.42		1.25
	1.85		1.28
	1.51		0.39
	0.65		0.15
	0.41		0.56
	0.51		0.52
	0.28		0.44
	0.37		0.31
	0.41		0.21
	1.61		0.27
	3		1.71
	0.95		0.45
	0.39		0.5
	0.25		0.51
	0.82		0.31
	0.33		0.92
	0.75		1.03
	0.41		0.32
	0.85		1.12
	0.26		0.36
	0.25		0.28
	0.27		0.31
	0.33		0.87
	0.82		0.32
	0.32		0.28
	0.31		0.33
	0.42		0.41
	0.45		0.26
	0.26		1.15
	0.33		0.22
	0.32		0.63
	0.15		0.81
	0.23		0.21
	0.41		0.71
	0.37		0.31
	1.06		0.21
	0.25		0.31
	0.31		0.42
	0.4		0.41
	0.32		0.21
	0.31		0.35
	1.62		1.21
	0.44		0.27
	0.35		0.38
	0.35		0.4
	2.41		1.09
	0.26		0.31
	2.48		0.57
	0.95		0.3
	0.31		1.24
	0.31		0.64
	0.88		0.19
	0.75		0.23
	0.21		0.2
	0.25		0.22
	0.31		0.51
	0.37		0.96
	0.51		1.25
	0.65		1.12
	0.41		0.77
	0.21		0.16
	0.31		0.18
	0.71		1.91
	0.16		0.56
	0.31		1.3
	0.21		0.26
	1.85		0.21
	0.31		1.11
	2.19		0.24
	0.35		0.28
	0.23		0.46
	0.21		0.2
	1.32		0.51
	1.33		0.38
	0.82		0.45
	0.6		0.28
	0.35		0.41
	0.89		0.23
	1.99		0.29
	1.69		1.18
	0.31		0.75
	0.45		0.85
	0.49
	0.97
	0.76
	0.38
	0.41
	0.17
	0.29
	0.36
	0.72
	0.17
	0.45
	0.41
	0.62
	0.41
	0.22
	0.78
	0.6
	1.04
	1.97
	0.3
	1.72
	2.01
	0.36
	0.24
	0.78
	1.07
	0.87
	0.37
	0.19
	0.2
	0.44
	0.39
	0.37
	0.31
	0.99
	0.35
	0.25
	0.27
	0.32
	0.28
	0.39
	0.49
	0.34
	1.14
	1.1
	1
	0.45
	0.67
	0.25
	0.93
	0.92
	0.88

## Sheet: CEUS data
Contrast-enhanced ultrasound data of thyroid and parathyroid glands
Number	ttp	peak	AUC	ttp -p	peak-p	AUC-p
1	1.95	12.38	232.76	2.02	11.32	247.07
2	3.57	14.01	453.35	3.57	9.29	284.19
3	3.85	9.05	277.84	3.8	3.77	185.63
4	4.6	11.04	433.81	4.34	11.81	403.26
5	4.2	37.36	1732.6	5.5	29.27	1504.83
6	6	6.12	146.47	6.22	6.21	157.68
7	3.6	14.48	352.72	3.65	13.04	288.78
8	4.45	16.96	697.98	3.77	10.73	400
9	3.89	11.84	458.75	4.52	12.13	529.45
10	7.19	13.63	584.05	7.19	12.27	563.71
11	6.97	12	464.18	7	5.94	190.94
12	8.1	16.33	1059.05	8.12	12.77	625.63
13	6.15	45.96	778.8	3.64	16.27	209.19
14	5.71	10.88	280.19	6.59	8.83	251.74
15	5.92	13.56	402.35	5.99	7.92	284.12
16	8.8	17.62	732.11	8.85	9.73	335.86
17	4.82	8.76	385.9	4.85	6.68	312.58
18	8.44	9.83	349.87	8.66	4.64	113.11
19	3.25	86.45	2515.13	2.88	63.78	1423.24
20	5.93	11.86	423.01	6.44	8.88	281.67
21	8.92	13.78	510.57	8.85	11.85	367.36
22	3.25	12.19	128.67	2.88	11.39	141.6
23	2.47	11	274.47	2.5	8.86	248.05
24	5.73	11.23	536.94	4.73	5.04	116.05
25	5.26	10.92	427.7	6.3	8.1	240.9
26	3.5	11.75	294.77	3.8	9.85	160.58
27	3.25	11.03	497.43	2.63	7.26	312.48
28	6.46	10.17	338.91	6.65	10.58	389.22

## Sheet: SWE data
Shear wave elastography data of thyroid and parathyroid glands
Number	mean-PTG	max-PTG	mean-Thy	max-Thy	ratio
1	14.3	23.5	17.4	18.9	0.8
2	23.8	28.6	18.7	24.1	1.3
3	15.7	20.9	13.7	19.6	1.1
4	12.2	20.6	24.1	27.2	0.5
5	10	11.8	19.9	24.1	0.5
6	9.8	14.7	20.4	23.7	0.5
7	9.1	12.1	15.3	18.5	0.6
8	16.5	18.3	20.6	22.9	0.8
9	7.2	8.8	14.6	16.6	0.5
10	25.4	28.6	29.3	31.7	0.9
11	14.3	18.3	27.3	31.3	0.5
12	4.4	11.5	19.2	26.5	0.2
13	6.4	7.3	31.1	33.4	0.2
14	17.2	18.8	35.6	37.5	0.5
15	28.8	31.9	30.2	37.5	1
16	15.2	17.6	23.1	32.1	0.7
17	16.1	23.1	32.6	36.3	0.5
18	34.5	44.1	53	59.8	0.7
21	24.3	28.1	35.9	39	0.7
22	20.8	39	29.1	35.7	0.7
23	9.7	21.4	34.6	37.5	0.3
24	14.6	23.3	33.2	42.8	0.4
25	26.4	27.9	43.1	50	0.6
26	35.3	40.7	46	48.9	0.8
27	7.3	10.2	21.9	23.8	0.3
28	11.7	15.4	18.3	21.2	0.6
29	14.7	20.7	21.7	23.7	0.7
30	9.1	13.9	36.9	39.6	0.2
31	17.5	22.3	21.3	23.6	0.8
32	22.4	23.6	23.4	25.4	1
33	22.1	25.4	33.6	38.3	0.7
34	10.4	10.6	17.2	17.7	0.6
35	13.3	14.3	33.9	40.3	0.4
36	19.4	20.3	20.1	24.9	1
37	14.8	23.1	20.9	22.9	0.7
38	13	17.7	13.2	16.9	1
39	15.1	17.2	21.6	24.1	0.7
40	21.9	25	23.7	25.1	0.9
41	5.9	11.9	24.9	26.9	0.2
42	14	15.5	26.6	27.8	0.5
43	7.8	12.1	16	21.4	0.5
44	15.5	19.1	23.8	28.4	0.6
45	18.1	37	23.6	25.8	0.8
46	9.4	10	15.8	17.7	0.6
47	23.2	26.3	20.4	21.8	1.1
48	6.8	9.7	19	19.9	0.4
49	11	12.8	29.8	32.1	0.4
50	17.6	22.2	21.7	24.1	0.8
51	3.7	5.5	21.4	28.2	0.2
52	8.8	13.3	13.3	15	0.7
53	6.5	10.7	18.1	21.1	0.4
54	16.8	24.8	36.2	38.5	0.5
55	17.7	23.7	20.7	23.9	0.9
56	15.8	21.8	22.2	25.4	0.7
57	11.5	14.6	19.4	22.4	0.6
58	10.3	11.9	16	17.8	0.6
59	36.2	41.7	38.9	41.9	0.9
60	9.9	11.4	16.1	20.6	0.6
61	11	16.4	13.6	14.4	0.8
62	15.4	18.8	21.7	26.7	0.7
63	15	19.7	21.5	23	0.7
64	18	27	21.7	22.3	0.8
65	6.1	8.2	12.3	14.1	0.5
66	13.7	19	21.3	22.6	0.6
67	9.5	11.4	11	13.1	0.9
68	16.5	20.7	20.1	26	0.8
69	12.3	14.5	27.9	29.6	0.4
70	6	10	12.8	20	0.5
71	10.2	11.9	28.3	28.3	0.4
72	15	18.6	26	27.1	0.6
73	6.1	6.8	22.6	24.9	0.3
74	26.2	36.2	26.3	29.1	1
75	26.1	32.3	46.5	50.1	0.6
76	21.2	26.2	44.7	54.7	0.5
77	10.5	19.5	21.2	25.2	0.5
78	14.8	17.5	20.6	21.5	0.7

## Sheet: Basic data of thyroid gland 
Ultrasound characteristics of thyroid gland and thyroid nodules
Number	Left lobe of thyroid gland	Left-right diameter	Anteroposterior diameter	Superior and inferior diameter	Volume	Right lobe of thyroid gland	Left-right diameter	Anteroposterior diameter	Superior and inferior diameter	Volume	Echo	Left lobe of thyroid gland	Max diameter of thyroid nodules	Right lobe of thyroid gland	Max diameter of thyroid nodules	Number of thyroid nodules	Single	Multiple
1	1	1.38	1.44	4.23	4.20293	1	1.47	1.61	4.2	4.97007	1	1	1	1	1.53	2		L 1.0*0.7	R 1.53*0.98
2	1	2.48	2.14	5.7	15.1255	1	1.94	1.84	4.9	8.74552	0	1	1.07	1		1	L 1.07*0.89
3	1	1.75	1.8	4.64	7.308	0	1.77	1.81	4.93	7.89712	1	1	0.25	0		1	L 0.25*0.12
4	1	1.65	1.5	4.58	5.66775	1	1.72	1.45	4.06	5.06282	1	1	0.4	1	0.27	2		L 0.4*0.24	R 0.27*0.19
5	1	1.5	1.4	4.29	4.5045	1	1.42	1.4	4.37	4.34378	1	1	0.37	1		1	L 0.37*0.3
6	1	2.35	2.2	5.86	15.1481	1	2.32	2.2	5.81	14.8271	0	1	0.45	1		1	L 0.45*0.4
7	1	1.6	1.65	4.42	5.8344	1	1.54	1.72	4.82	6.38361	0	1		1	0.62	1	R 0.62*0.54
8	1	2.07	1.83	5.14	9.73542	1	1.97	1.77	5.14	8.96133	0	1	0.46	1	0.29	2		L 0.46*0.38	R 0.29*0.20
9	1	1.58	1.72	4.21	5.72055	1	1.62	1.68	4.52	6.15082	1	1		1		0
10	1	1.45	1.62	4.22	4.95639	1	1.52	1.65	4.15	5.2041	1	1		1		0
11	1	1.35	1.42	4.55	4.36118	0	1.56	1.45	4.23	4.78413	1	1		0		0
12	1	1.39	1.48	4.11	4.22755	1	1.59	1.61	4	5.1198	1	1		1		0
13	0	1.44	1.47	3.88	4.10659	1	1.92	1.4	3.99	5.36256	1	0		1		0
14	1	1.56	1.31	4.2	4.29156	1	1.65	1.48	4	4.884	1	1		1		0
15	0	1.67	1.69	4.92	6.94286	1	2.32	2.2	4.95	12.6324	1	0		1		0
16	0	1.5	1.65	4.18	5.17275	1	1.4	1.67	4.16	4.86304	1	0		1		0
17	0	1.59	1.37	4.34	4.72691	1	1.82	1.75	4.99	7.94658	1	0		1		0
18	1	1.45	1.58	4.3	4.92565	0	1.5	1.6	4.33	5.196	1	1		0		0
19	1	1.77	1.85	5.27	8.62831	1	1.96	1.81	5.47	9.70269	1	1		1		0
20	1	2.47	2.11	4.62	12.039	1	1.6	1.6	5.16	6.6048	1	1	1.98	1	0.43	2		L 1.98*1.60	R 0.43*0.23
21	1	1.38	1.41	4.16	4.04726	0	1.45	1.56	4.23	4.78413	1	1	0.18	0		1	L 0.18*0.15
22	1	1.5	1.45	4.4	4.785	1	1.45	1.5	4.53	4.92638	1	1	0.82	1	0.36	2		L 0.82*0.51	R 0.36*0.24
23	1	1.3	1.4	3.84	3.4944	1	1.26	1.24	4.21	3.28885	1	1	0.48	1	0.85	2		L 0.48*0.31	R 0.85*0.54
24	1	1.45	1.56	4.34	4.90854	0	1.34	1.52	4.33	4.40967	0	1		0		0
25	1	1.56	1.62	3.99	5.04176	0	1.43	1.52	4.05	4.40154	1	1		0		0
26	1	1.49	1.54	4.46	5.11696	1	1.59	1.86	4.47	6.60979	0	1	0.53	1		1	L 0.53*0.5
27	1	1.44	1.12	4.18	3.37075	0	1.64	1.54	4.48	5.65734	0	1	0.43	0	1.46	2		L 0.43*0.21	R 1.46*0.76
28	1	1.45	1.5	3.9	4.24125	1	1.47	1.44	3.91	4.13834	1	1	0.62	1		1	R 0.62*0.46
29	1	1.9	2.4	4.36	9.9408	1	1.5	1.56	4.8	5.616	1	1	2.1	1	1.4	2		L 2.10*1.5	R 1.40*0.77
30	1	1.4	1.5	3.79	3.9795	1	1.36	1.42	4.19	4.04586	1	1		1		0
31	1	1.45	1.5	4.24	4.611	0	1.53	1.5	4.42	5.07195	1	1		0		0
32	0	1.54	1.67	4.18	5.37506	1	1.82	2.09	4.71	8.95795	1	0	2.06	1	2.61	2		L 2.06*1.01	R 2.61*1.24
33	1	2	1.95	4.96	9.672	1	2.07	1.94	5.31	10.6619	0	1		1		0
34	1	1.96	1.7	5.14	8.56324	1	1.95	1.67	5.24	8.53203	0	1		1		0
35	1	1.35	1.5	3.6	3.645	1	1.51	1.59	3.9	4.68175	0	1		1		0
36	1	1.4	1.5	4.57	4.7985	0	1.3	1.4	3.95	3.5945	1	1	1.39	0		1	L 1.39*1.05
37	0	1.39	1.48	4.11	4.22755	0	1.59	1.61	4	5.1198	0	0		0		0
38	1	1.44	1.47	3.88	4.10659	1	1.92	1.4	3.99	5.36256	1	1		1		1
39	1	1.65	1.5	4	4.95	1	1.64	1.5	4.02	4.9446	1	1	0.8	1		1	L 0.8*0.76
40	1	1.4	1.35	4.2	3.969	1	1.39	1.33	4.23	3.91	1	1	0.91	1	1.08	2		L 0.91*0.49	R 1.08*0.63
41	1	1.4	1.3	4.1	3.731	1	1.36	1.23	4.11	3.4376	1	1	0.22	1		1	L 0.22*0.17
42	1	1.44	1.56	4.13	4.63882	1	1.52	1.48	4.25	4.7804	0	1		1		0
43	1	1.65	1.6	4.68	6.1776	1	1.63	1.55	4.64	5.86148	0	1		1		0
44	1	1.4	1.5	3.79	3.9795	1	1.36	1.42	4.19	4.04586	0	1		1		0
45	1	1.45	1.5	4.24	4.611	0	1.53	1.5	4.42	5.07195	1	1	0.98	0	0.2	2		L 0.98*0.55	R 0.20*0.15
46	1	1.6	1.58	4.2	5.3088	0	1.59	1.62	4.46	5.74403	1	1		0		0
47	1	1.7	1.86	5.02	7.93662	1	1.68	1.94	4.04	6.58358	1	1		1		0
48	1	1.6	1.45	3.9	4.524	0	1.57	1.34	4.03	4.23916	1	1		0		0
49	1	1.52	1.56	4.2	4.97952	0	1.45	1.63	4.12	4.86881	1	1		0		0
50	1	1.67	1.74	4.63	6.72693	1	1.86	1.66	4.93	7.61093	0	1		1		0
51	1	1.58	1.6	4.87	6.15568	0	1.6	1.52	4.61	5.60576	0	1		0		0
52	1	1.5	1.45	4.45	4.83938	0	1.41	1.5	4.24	4.4838	1	1		0		0
53	1	1.42	1.56	4.3	4.76268	1	1.5	1.59	4.53	5.40203	0	1	0.8	1	0.42	2		L 0.80*0.55	R 0.42*0.33
54	0	1.26	1.24	4.4	3.43728	1	1.95	1.88	5.04	9.23832	1	0		1		2		L 0.23*0.15	R 2.40*1.48
55	1	1.39	1.48	4.11	4.22755	0	1.59	1.61	4	5.1198	1	1		0		0
56	1	1.44	1.47	3.88	4.10659	1	1.92	1.4	3.99	5.36256	1	1		1		0
57	1	1.56	1.31	4.2	4.29156	1	1.65	1.48	4	4.884	1	1		1		0
58	1	1.67	1.69	4.92	6.94286	1	2.32	2.2	4.95	12.6324	0	1	0.93	1	0.77	2		L 0.93*0.54	R 0.77*0.58
59	1	1.5	1.65	4.18	5.17275	1	1.4	1.67	4.16	4.86304	1	1	1.1	1	0.23	2		L 1.1*0.77	R 0.23*0.15
60	1	1.59	1.37	4.34	4.72691	1	1.82	1.75	4.99	7.94658	1	1		1		2		L 0.69*0.32	R 1.77*1.3
61	1	1.45	1.58	4.3	4.92565	1	1.5	1.6	4.33	5.196	1	1		1	0.65	1	R 0.65*0.5
62	1	1.77	1.85	5.27	8.62831	0	1.96	1.81	5.47	9.70269	0	1		0		0
63	1	1.6	1.4	4.2	4.704	1	1.53	1.34	4.13	4.23366	1	1	1.45	1		1	L 1.45*0.82
64	0	1.45	1.55	4.5	5.05687	1	1.5	1.6	4.67	5.604	1	0	0.12	1		1	L 0.12*0.1
65	0	2.09	2.2	5.31	12.2077	1	2.44	2.34	5.61	16.0154	1	0	2.37	1		1	L 2.37*1.75
66	1	1.65	1.7	4.61	6.46553	1	1.74	1.66	4.64	6.70109	1	1		1		0
67	1	1.55	1.3	4.71	4.74533	0	1.52	1.32	4.9	4.91568	1	1		0		0
68	1	1.6	1.65	4.2	5.544	1	1.59	1.73	4.3	5.91401	0	1	0.78	1	0.65	2		L 0.78*0.59	R 0.65*0.41
69	1	3.02	2.78	5.34	22.4163	1	1.4	1.56	3.58	3.90936	1	1		1		2		L 4.64*2.36	R 0.43*0.45
70	1	1.54	1.57	4.76	5.75436	0				0	1	1		0		0
71	1	1.82	1.65	4.36	6.54654	0	0.96	1.01	3.37	1.63378	1	1	2.59	0		1	L 2.59*1.45
72	1	1.45	1.34	4.12	4.00258	0	1.25	1.43	4.06	3.62862	1	1		0		0
73	1	1.45	1.4	4.6	4.669	1	1.43	1.34	4.54	4.34977	1	1	0.58	1		1	L 0.58*0.46
74	1	1.55	1.43	3.24	3.59073	1	1.4	1.5	3.68	3.864	1	1		1		0
75	1	1.15	1.19	3.57	2.44277	0	1.26	1.47	3.38	3.13022	0	1		0	0.58	1	R 0.58*0.45
76	1	1.5	1.4	4.33	4.5465	1	1.4	1.2	4.45	3.738	1	1	0.8	1	0.41	2		L 0.80*0.69	R 0.41*0.40
77	1	1.65	1.4	4	4.62	1	1.66	1.39	4.2	4.84554	1	1	0.55	1	1.05	2		L 0.55*0.58	R 1.05*0.80
78	1	1.5	1.4	4.4	4.62	1	1.43	1.4	4.36	4.36436	1	1	0.27	1	0.47	2		L 0.19*0.27	R 0.47*0.36
79	1	1.5	1.55	4.66	5.41725	1	1.4	1.61	4.43	4.99261	1	1	0.34	1		1	L 0.34*0.19
80	1	1.28	1.4	4.81	4.30976	0	1.61	1.4	4.08	4.59816	1	1	2.18	0	0.2	2		L 2.18*1.38	R 0.20*0.15
81	1	1.32	1.45	3.85	3.68445	0	1.43	1.5	4	4.29	1	1		0		0
82	1	1.55	1.12	4.73	4.10564	1	2.82	2.4	5.52	18.6797	1	1	0.19	1	2.97	2		L 0.19*0.12	R 2.97*2.32
83	1	1.78	2.16	3.76	7.22822	1	1.66	1.56	3.78	4.89434	1	1	2.04	1	0.8	2		L 2.04*1.17	R 0.80*0.54
84	1	1.55	1.43	3.24	3.59073	1	1.4	1.5	3.68	3.864	1	1	0.62	1	0.62	2		L 0.62*0.55	R 0.62*0.46
85	1	1.6	1.58	4.61	5.82704	1	1.57	1.63	4.78	6.11625	1	1	0.13	1	0.1	2		L 0.13*0.12	R 0.10*0.10
86	1	1.58	1.43	4	4.5188	1	1.75	1.71	5	7.48125	0	1		1	0.82	1	R 0.82*0.72
87	1	1.67	1.84	4.76	7.31326	1	1.56	1.43	4.12	4.59545	0	1		1		0
88	1	1.49	1.35	4.29	4.31467	1	1.55	1.39	4.6	4.95535	0	1		1		0
89	0	1.5	1.6	4.56	5.472	1	1.67	1.6	4.36	5.82496	1	0	0.66	1	0.33	2		L 0.66*0.34	R 0.33*0.20
90	1	1.58	1.6	4.87	6.15568	1	1.6	1.52	4.61	5.60576	1	1	0.81	1		1	L 0.81*0.71
91	1	1.5	1.45	4.45	4.83938	1	1.41	1.5	4.24	4.4838	1	1		1		0
92	1	1.62	1.7	4.48	6.16896	1	1.65	1.69	4.61	6.42749	1	1	0.49	1		1	L 0.49*0.65
93	1	1.5	1.46	3.77	4.12815	1	1.46	1.5	3.82	4.1829	0	1	0.56	1		1	L 0.56*0.38
94	1	1.6	1.61	4.6	5.9248	1	1.58	1.72	4.67	6.3456	1	1		1		0
95	1	2	1.9	4.53	8.607	1	2.04	1.92	4.79	9.38074	1	1	0.18	1	2.33	2		L 0.18*0.15	R 2.33*1.43
96	1	1.65	1.7	4.61	6.46553	1	1.74	1.66	4.64	6.70109	0	1	0.71	1		1	L 0.71*0.58
97	1	1.55	1.3	4.71	4.74533	0	1.52	1.32	4.9	4.91568	1	1		0		0
98	1	1.32	1.45	3.85	3.68445	0	1.43	1.5	4	4.29	1	1	0.48	0		1	L 0.48*0.36
99	1	1.62	1.6	4.85	6.2856	1	1.6	1.58	4.93	6.23152	0	1		1		0
100	1	1.6	1.5	4.2	5.04	1	1.56	1.53	4.23	5.04808	1	1	0.56	1	0.6	2		L 0.56*0.47	R 0.60*0.51
101	1	1.42	1.35	4.02	3.85317	1	1.41	1.41	3.99	3.96626	0	1	0.6	1	0.37	2		L 0.51*0.6	R 0.24*0.37
102	1	1.5	1.45	4.05	4.40437	1	1.44	1.46	4.06	4.26787	1	1		1	0.53	1	R 0.48*0.53
103	1	1.69	1.7	4.77	6.8521	1	2.07	2.09	5.42	11.7243	0	1	0.76	1	1.99	1		L 0.76*0.6	R 1.99*1.17
104	1	1.5	1.4	4.86	5.103	0	1.41	1.34	4.36	4.11889	1	1	0.6	0	1.11	2		L 0.6*0.36	R 1.11*0.63
105	0	2.95	2.54	5.22	19.5567	1	1.49	1.44	4.56	4.89197	1	0	4.35	1		1	L 4.35*2.39
106	1	1.65	1.8	4.74	7.0389	0	1.71	1.79	4.62	7.07068	1	1	0.38	0	0.69	2		L 0.38*0.29	R 0.69*0.57
107	1	1.71	1.57	5.35	7.18157	1	1.72	1.72	5.1	7.54392	0	1	0.37	1		1	L 0.37*0.28
108	1	1.2	1.35	3.88	3.1428	0	0.93	1.09	3.85	1.95137	1	1	0.41	0		1	R 0.41*0.47
109	1	1.5	1.45	4.65	5.05687	1	1.46	1.46	4.28	4.56162	1	1	0.37	1		1	L 0.37*0.33
110	1	1.6	1.5	4.35	5.22	1	1.53	1.5	4.4	5.049	1	1	0.57	1	0.63	2		L 0.57*0.60	R 0.63*0.44
111	1	2.19	1.86	5.13	10.4483	1	2.01	1.79	5.05	9.0847	0	1	0.6	1	0.42	2		L 0.60*0.47	R 0.29*0.42
112	1	1.65	1.54	5.13	6.51767	0	1.29	1.32	4.49	3.82279	0	1	2.08	0		1	L 2.08*1.29
113	1	1.26	1.22	3.93	3.0206	0	1.97	1.45	3.97	5.67015	1	1		0		0
114	0	1.6	1.52	4.68	5.69088	1	1.53	1.61	4.75	5.85034	1	0	0.42	1	0.62	2		L 0.42*0.36	R 0.62*0.39
115	1	1.68	1.6	5.04	6.77376	1	1.79	1.52	4.79	6.51632	1	1	0.28	1		1	L 0.28*0.19
116	1	1.79	1.4	4	5.012	0	1.92	1.68	4.12	6.64474	1	1	0.49	0	0.88	2		L 0.49*0.41	R 0.75*0.88
117	1	1.33	1.04	4.78	3.30585	0	1.54	1.29	4.88	4.8473	1	1	0.54	0		1	L 0.54*0.41
118	0	1.6	1.58	4.2	5.3088	1	1.59	1.62	4.46	5.74403	1	0		1		0
119	1	1.7	1.86	5.02	7.93662	0	1.68	1.94	4.04	6.58358	1	1	0.96	0	1.36	2		L 0.96*0.73	R 1.36*1.02
120	1	1.6	1.45	3.9	4.524	1	1.57	1.34	4.03	4.23916	1	1		1		0
121	1	1.5	1.4	3.82	4.011	0	1.46	1.32	4.08	3.93149	1	1		0		0
122	1	1.65	1.8	4.2	6.237	1	1.71	1.89	4.81	7.77272	0	1	0.96	1		1	L 0.96*0.67
123	1	1.23	1.34	3.87	3.18927	1	1.32	1.38	3.85	3.50658	1	1		1		0
124	1	1.82	1.65	4.48	6.72672	1	1.86	1.64	4.96	7.56499	0	1		1	0.75	1	R 0.75*0.59
125	0	1.55	1.05	4.1	3.33637	1	1.61	1.1	4.17	3.69253	1	0		1	0.23	1	R 0.23*0.20
126	1	1.36	1.02	3.84	2.66342	1	1.13	1.04	3.73	2.19175	0	1		1	0.67	1	R 0.67*0.32
127	1	1.4	1.5	3.68	3.864	1	1.36	1.41	3.78	3.62426	1	1	0.39	1		1	L 0.39*0.26
128	1	1.7	1.6	4.75	6.46	1	1.81	1.61	4.45	6.48387	1	1	0.37	1	0.29	2		L 0.37*0.25	R 0.29*0.19
129	1	1.4	1.35	4.15	3.92175	1	1.31	1.37	3.92	3.51761	1	1		1	0.52	1	R 0.5*0.52
130	1	1.6	1.45	3.9	4.524	0	1.57	1.34	4.03	4.23916	1	1		0		0
131	1	1.47	1.46	4.67	5.01138	1	1.59	1.56	4.44	5.50649	0	1		1		0
132	1	1.65	1.7	4.2	5.8905	1	1.77	1.65	4.2	6.13305	1	1	0.2	1	0.53	2		L 0.20*0.15	R 0.53*0.43
133	1	1.43	1.35	4.01	3.87065	0	1.63	1.8	4.78	7.01226	1	1	0.7	0	2.14	2		L 0.7*0.43	R 2.14*0.95
134	1	1.4	1.35	3.95	3.73275	1	1.37	1.4	3.9	3.7401	1	1		1		0
135	1	1.54	1.42	4.03	4.4064	0				0	1	1	0.5	0		1	L 0.43*0.50
136	1	1.75	1.6	4.56	6.384	1	1.76	1.56	4.58	6.28742	0	1	0.51	1		1	L 0.51*0.46
137	1	1.6	1.45	3.9	4.524	1	1.57	1.34	4.03	4.23916	1	1		1		0
138	1	1.5	1.4	3.82	4.011	0	1.46	1.32	4.08	3.93149	1	1		0		0
139	1	1.55	1.5	4.6	5.3475	1	1.54	1.49	4.51	5.17432	1	1	0.26	1		1	L 0.26*0.17
140	1	1.4	1.5	4.35	4.5675	0	1.39	1.52	4.36	4.6059	1	1		0		0
141	0	1.43	1.56	4.12	4.59545	1	1.64	1.45	4.23	5.02947	0	0		1		0
142	1	1.44	1.49	4.35	4.66668	1	1.48	1.48	4.49	4.91745	0	1	1.51	1	0.88	2		L 1.51*0.98	R 0.88*0.70
143	0	1.4	1.5	4.45	4.6725	1	1.34	1.47	4.32	4.25477	0	0		1		0
144	1	1.5	1.4	4.3	4.515	1	1.43	1.5	4.13	4.42943	1	1	1.24	1	1.48	2		L 1.24*0.63	R 1.48*0.83
145	1	1.38	1.27	4.09	3.58407	1	1.19	1.31	4.1	3.19575	1	1	0.58	1	0.45	2		L 0.58*0.32	R 0.45*0.26
146	1	1.86	1.33	4.64	5.73922	1	1.88	1.76	4.87	8.05693	0	1		1	0.95	1	R 0.95*0.64
147	1	1.31	1.19	4.07	3.17236	1	1.28	1.2	3.82	2.93376	0	1	0.46	1	0.52	2		L 0.46*0.32	R 0.52*0.34
148	1	1.14	1.2	3.86	2.64024	1	2.13	2.14	4.15	9.45827	1	1	0.71	1	2.91	2		L 0.71*0.60	R 2.91*1.84
149	1	1.5	1.42	4.1	4.3665	1	1.45	1.45	4.13	4.34166	0	1		1		0
150	1	1.86	1.94	4.49	8.10086	0	1.58	1.51	4.42	5.27262	1	1	2.34	0		1	L 2.34*1.63
151	1	1.3	1.4	4.37	3.9767	1	1.29	1.35	4.49	3.90967	1	1		1	0.49	1	R 0.49*0.39
152	1	1.2	1.4	4.05	3.402	1	1.17	1.28	3.96	2.96525	1	1		1	0.35	1	R o.35*0.32
153	1	1.58	1.49	4.26	5.01445	1	1.66	1.79	4.45	6.61137	0	1	0.79	1		1	L 0.79*0.52
154	1	1.23	0.83	2.88	1.4701	1	1.2	1.07	3.41	2.18922	1	1	0.59	1		1	L 0.59*0.41
155	1	1.5	1.29	4.49	4.34408	1	1.51	1.24	4.35	4.07247	1	1	1.11	1	0.22	2		L 1.11*0.73	R 0.22*0.20
156	1	1.88	1.67	4.52	7.0955	0	1.81	1.69	5.39	8.24374	0	1		0	0.19	1	R 0.19*0.19
157	1	1.5	1.44	4.24	4.5792	1	1.69	1.51	3.96	5.05276	1	1		1		0
158	1	1.5	1.6	4.25	5.1	1	1.4	1.5	4.26	4.473	1	1		1	0.99	1	R 0.99*0.79
159	1	1.66	1.28	4.13	4.38771	0	1.79	1.17	4.73	4.95302	0	1		0	0.55	1	R 0.55*0.45
160	1	1.98	1.64	4.44	7.20878	1	1.58	1.45	4.69	5.3724	0	1	1.72	1	0.81	2		L 1.72*0.91	R 0.81*0.29
161	1	1.62	1.5	4.6	5.589	1	1.65	1.54	4.56	5.79348	1	1	0.89	1		1	L 0.89*0.96
162	1	1.5	1.42	4.8	5.112	0	1.4	1.5	4.94	5.187	1	1	0.67	0	0.58	2		L 0.67*0.66	R 0.58*0.36
163	1	1.6	1.55	4.2	5.208	0	1.5	1.66	3.62	4.5069	1	1	0.53	0		1	L 0.53*0.64
164	1	1.6	1.52	4.43	5.38688	1	1.56	1.46	4.55	5.18154	1	1	0.31	1	0.37	2		L 0.31*0.38	R 0.28*0.37
165	1	2.2	2	5.02	11.044	1	2.25	2.04	4.72	10.8324	1	1	0.6	1	0.45	2		L 0.60*0.40	R 0.45*0.37
166	1	1.39	1.77	4.64	5.7079	1	1.47	1.82	5.2	6.95604	0	1		1	0.71	1	R 0.71*0.51
167	1	1.52	1.5	4.38	4.9932	1	1.51	1.45	4.7	5.14532	1	1	0.7	1		1	L 0.70*0.59
168	1	1.95	1.84	4.91	8.80854	1	1.56	1.79	4.84	6.75761	0	1		1		0
169	1	1.5	1.44	4.24	4.5792	0	1.69	1.51	3.96	5.05276	1	1		0		0
170	1	1.6	1.58	4.13	5.22032	1	1.61	1.6	4.52	5.82176	1	1	0.66	1	0.54	2		L 0.66*0.45	R 0.54*0.39
171	1	1.4	1.5	3.84	4.032	1	1.42	1.43	3.98	4.04089	1	1		1	0.43	1	R 0.43*0.32
172	1	1.6	1.5	4.33	5.196	1	1.55	1.47	4.43	5.04688	1	1	0.42	1		1	L 0.42*0.31
173	1	1.6	1.65	4.07	5.3724	1	1.62	1.68	4.12	5.6065	1	1	0.1	1	0.62	2		L 0.10*0.10	R 0.62*0.44
174	1	1.5	1.55	4.05	4.70812	1	1.44	1.43	4.35	4.47876	1	1	0.22	1	0.34	2		L 0.22*0.19	R 0.30*0.34
175	1	1.3	1.4	4.13	3.7583	1	1.21	1.31	4.19	3.32078	1	1	0.3	1	0.5	2		L 0.30*0.21	R 0.50*0.34
176	0	2.01	2.04	4.8	9.84096	0	1.5	1.5	4.15	4.66875	1	0	2.17	0	0.39	2		L 2.17*1.50	R 0.39*0.30
177	0	1.65	1.7	4.2	5.8905	0	1.64	1.69	4.5	6.2361	1	0		0	1.26	1	R 1.26*1.00
178	1	1.7	1.8	4.86	7.4358	1	1.83	1.88	5.54	9.52991	0	1	0.87	1		1	L 0.87*0.76
179	1	1.5	1.44	4.24	4.5792	1	1.69	1.51	3.96	5.05276	0	1	0.39	1	0.64	2		L 0.39*0.26	R 0.64*0.29
180	1	1.87	1.91	4.97	8.87567	1	1.92	2.02	5	9.696	0	1		1		0
181	1	1.7	1.55	4.99	6.57432	1	1.51	1.24	4.65	4.35333	1	1	0.66	1	1.69	2		L 0.66*0.54	R 1.69*0.96
182	1	1.55	0.94	3.97	2.89215	1	2.44	2.15	4.83	12.6691	1	1	0.48	1	3.07	2		L 0.48*0.46	R 3.07*2.26
183	1	1.86	1.94	4.49	8.10086	0	1.58	1.51	4.42	5.27262	1	1	2.34	0		1	L 2.34*1.63
184	1	1.55	1.44	3.73	4.16268	1	1.33	1.48	4.75	4.67495	1	1		1	0.5	1	R 0.50*0.48
185	1	1.6	1.5	4.2	5.04	1	1.56	1.53	4.23	5.04808	1	1	0.56	1	0.6	2		L 0.56*0.47	R 0.60*0.51
186	0	1.49	1.5	4.35	4.86113	0	2.02	1.47	4.2	6.23574	1	0	0.48	0		1	L 0.44*0.48
187	1	1.62	1.86	4.76	7.17142	0	1.65	1.96	4.65	7.51905	1	1		0	0.85	1	R 0.85*0.67
188	1	1.5	1.45	3.96	4.3065	0	1.48	1.41	3.98	4.15273	1	1		0		2		L 0.31*0.26	R 0.11*0.10
189	0	1.4	1.4	4.16	4.0768	0	1.35	1.39	4.15	3.89374	0	0		0	0。6	1	R 0.60*0.34
190	1	1.96	2.03	4.94	9.82764	0	2.25	1.94	4.96	10.8252	0	1		0		0
191	1	1.27	1.38	4.35	3.8119	1	2.09	2.53	4.96	13.1135	1	1		1	2.94	1	R 2.94*2.27
192	1	1.5	1.6	4.46	5.352	0	1.51	1.52	4	4.5904	1	1	1.01	0	0.42	2		L 1.01*0.65	R 0.42*0.40
193	1	1.76	1.77	4.72	7.35187	0	1.25	1.54	4.41	4.24463	1	1	2.08	0	0.57	2		L 2.08*1.43	R 0.52*0.57
194	0	1.37	1.36	4.17	3.88477	1	1.46	1.47	4.49	4.81822	1	0	0.99	1	1.02	2		L 0.99*0.57	R 1.02*0.53
195	0	1.4	1.5	4.2	4.41	1	1.34	1.46	4.25	4.15735	0	0		1	0.45	1	R 0.45*0.33
196	1	2.18	2.51	4.92	13.4606	1	2.08	2.14	4.89	10.8832	0	1	0.68	1	0.86	2		L 0.68*0.69	R 0.85*0.86
197	0	1.29	1.51	4.22	4.11007	1	1.49	1.79	4.58	6.10766	1	0		1		2		L 0.59*0.45	R 0.15*0.12
198	0	1.5	1.7	4.2	5.355	1	1.61	1.5	4.18	5.04735	1	0	2.22	1		1	L 2.22*1.20
199	0	1.71	1.53	4.55	5.95208	0	1.58	1.42	4.49	5.03688	0	0		0		0
200	0	1.4	1.3	4.2	3.822	0	1.3	1.23	4.24	3.38988	1	0		0		0
201	0	2.15	1.85	4.96	9.8642	0	2.21	1.88	4.91	10.2	1	0	0.25	0	1.27	2		L 0.25*0.23	R 1.27*0.83
202	1	1.53	1.53	4.35	5.09146	1	1.78	1.47	4.36	5.70419	1	1	0.87	1	0.5	2		L 0.87*0.60	R 0.50*0.43
203	1	1.2	1.03	4.5	2.781	1	1.09	1.26	4.56	3.13135	1	1	0.25	1	1.22	2		L 0.25*0.20	R 1.22*0.73
204	1	1.65	1.42	4.76	5.57634	1	1.75	1.74	5.05	7.68863	1	1	0.96	1	1.81	2		L 0.96*0.65	R 1.81*1.01
205	0	3.11	3.06	6.7	31.8806	0	2.93	3.06	6.67	29.9009	0	0	2	0	3.66	2		L 2.00*1.19	R 3.66*2.48
206	1	1.5	1.3	4.4	4.29	1	1.47	1.25	4.47	4.10681	1	1	0.4	1	0.34	2		L 0.40*0.25	R 0.34*0.28
207	1	1.47	1.41	4.83	5.00557	1	1.69	1.47	4.48	5.56483	1	1	0.35	1	0.86	2		L 0.35*0.25	R 0.86*0.64
208	1	1.65	1.6	4.28	5.6496	0	1.75	1.63	4.76	6.78895	1	1		0	1.48	1	R 1.48*0.97
209	1	1.4	1.35	4.01	3.78945	1	1.39	1.34	3.98	3.70657	1	1		1	0.59	1	R 0.53*0.59
210	0	1.53	1.53	4.22	4.9393	1	1.81	1.59	4.4	6.33138	1	0		1		1
211	1	1.5	1.6	4.3	5.16	1	1.45	1.5	4.24	4.611	1	1	0.59	1		1	L 0.46*0.59
212	1	1.5	1.45	4.5	4.89375	1	1.54	1.5	4.56	5.2668	1	1		1	0.15	1	R 0.15*0.13
213	1	1.4	1.5	4.2	4.41	0	1.37	1.43	4.24	4.15329	1	1	0.37	0		1	L 0.37*0.27
214	1	1.54	1.42	4.58	5.00777	0	1.94	1.7	5.17	8.52533	1	1		0		0
215	1	1.91	1.82	4.54	7.89097	1	1.36	1.37	4.32	4.02451	1	1	2.36	1	0.34	2		L 2.36*1.35	R 0.34*0.23
216	1	1.59	1.71	4.51	6.13112	1	1.44	1.63	4.39	5.1521	0	1		1		2		L 1.07*0.75	R 0.53*0.46
217	0	1.6	1.5	4.7	5.64	1	1.51	1.43	4.63	4.99878	1	0	0.42	1		1	L 0.42*0.35
218	1	1.7	1.5	4.21	5.36775	1	1.68	1.45	4.54	5.52972	1	1	0.32	1		1	L 0.32*0.23
219	1	1.4	1.42	3.68	3.65792	1	1.38	1.31	4.1	3.70599	1	1		1	0.61	1	R 0.61*0.42
220	1	1.15	1.08	3.37	2.09277	1	1.68	1.62	4.42	6.01474	1	1		1	2.21	1	R 2.21*1.40
221	0	1.95	1.94	5.51	10.4222	0	2.06	2.32	6.03	14.4093	0	0		0		0
222	0	1.3	1.5	4.61	4.49475	1	1.26	1.43	4.32	3.89189	1	0	0.74	1	0.38	2		L 0.74*0.77	R 0.33*0.38
223	1	2.14	2.06	5	11.021	1	1.3	1.27	3.8	3.1369	1	1	1.96	1		1	L 1.96*1.89
224	1	2.71	2.15	5.6	16.3142	1	1.58	1.6	4.35	5.4984	1	1	4.6	1	1.07	2		L 4.60*1.88	R 1.07*0.59
225	0	1.89	1.8	5.62	9.55962	1	1.93	1.7	5.28	8.66184	0	0	0.54	1		1	L 0.54*0.32
226	0	1.5	1.52	4.46	5.0844	0	1.51	1.49	4.8	5.39976	1	0	0.67	0	1.04	2		L 0.67*0.53	R 1.04*1.01
227	1	1.61	1.7	4.66	6.37721	1	1.7	1.86	4.57	7.22517	0	1	0.46	1	0.86	2		L 0.46*0.45	R 0.86*0.62
228	0	1.4	1.5	4.41	4.6305	1	1.39	1.49	4.71	4.87744	1	0		1	0.88	1	R 0.88*0.76
229	0	2.13	2.3	5.41	13.2518	0	2.09	2.3	5.37	12.9068	0	0	0.26	0	0.34	2		L 0.26*0.22	R 0.34*0.23
230	1	1.3	1.3	3.78	3.1941	1	1.3	1.32	3.63	3.11454	0	1		1		0
231	1	2.48	2.09	6.18	16.0161	1	2.34	2.24	5.83	15.2793	0	1		1	0.46	1	R 0.46*0.38
232	1	1.76	1.69	4.87	7.24266	0	3.09	2.27	5.61	19.6751	1	1	0.25	0	4.23	2		L 0.25*0.20	R 4.23*1.93
233	1	1.3	1.25	3.96	3.2175	1	1.49	1.41	4.23	4.4434	1	1		1		2		L 0.20*0.14	R 1.62*0.93
234	1	1.5	1.6	4	4.8	1	1.46	1.59	4.07	4.72405	1	1	0.19	1		1	L 0.19*0.15
235	1	1.69	1.34	4.14	4.68772	0	2.57	2.11	5.01	13.5839	1	1		0	3.44	1	R 3.44*1.98
236	1	1.69	1.85	4.61	7.20658	1	1.65	1.77	4.46	6.51272	0	1		1	0.54	1	R 0.54*0.43
237	1	1.65	1.7	4.5	6.31125	1	1.75	1.6	4.69	6.566	1	1	0.46	1	0.19	2		L 0.46*0.46	R 0.19*0.19
238	1	1.5	1.4	4.18	4.389	0	1.47	1.38	4.13	4.18906	1	1		0	0.62	1	R 0.62*0.40
239	0	1.65	1.7	4.5	6.31125	1	1.6	1.74	4.6	6.4032	1	0		1	0.51	1	R 0.51*0.45
240	1	1.6	1.4	4.05	4.536	1	1.58	1.34	4.1	4.34026	1	1		1	0.16	1	R 0.16*0.15
241	1	1.6	1.75	4.34	6.076	1	1.56	1.75	4.23	5.77395	0	1		1	0.57	1	R 0.57*0.51
242	1	1.7	1.65	4.56	6.3954	0	1.69	1.69	4.36	6.2263	1	1	0.45	0	0.46	2		L 0.45*0.21	R 0.46*0.26
243	1	1.6	1.5	4.53	5.436	1	1.59	1.46	4.43	5.1419	1	1		1	0.6	1	R 0.60*0.48
244	1	1.57	1.67	4.16	5.45355	1	1.66	1.75	4.25	6.17312	0	1	0.5	1	0.38	2		L 0.50*0.72	R 0.38*0.25
245	0	2.87	2.54	6.74	24.5666	1	1.59	1.78	4.76	6.73588	1	0	6.88	1	0.95	2		L 6.88*2.46	R 0.95*0.69
246	1	1.07	1.06	2.8	1.58788	1	1.12	1.04	2.76	1.60742	0	1	0.54	1	0.75	2		L 0.54*0.35	R 0.75*0.55
247	1	1.3	1.4	3.48	3.1668	1	1.24	1.38	3.68	3.14861	1	1	0.61	1		1	L 0.58*0.61
248	1	1.64	1.53	4.52	5.67079	1	1.89	1.93	4.72	8.60857	0	1		1		0
249	1	1.87	1.87	4.76	8.32262	1	1.72	1.9	4.24	6.92816	0	1	0.36	1		1	L 0.36*0.28
250	1	1.44	1.56	3.99	4.48157	1	1.67	1.59	4.38	5.81511	1	1	0.73	1	0.99	2		L 0.73*0.72	R 0.98*0.99
251	1	1.54	1.35	4.16	4.32432	1	1.18	1.31	4.15	3.20754	1	1	1.75	1	0.86	2		L 1.75*1.03	R 0.86*0.48
252	1	1.5	1.4	4	4.2	0	1.44	1.47	4.09	4.32886	1	1	0.94	0	0.32	2		L 0.94*0.52	R 0.32*0.31
253	1	1.5	1.4	3.88	4.074	1	1.46	1.51	4.23	4.66273	1	1	0.58	1	0.76	2		L 0.58*0.42	R 0.76*0.55
254	1	1.45	1.25	3.6	3.2625	0	1.78	1.94	7.35	12.6905	0	1	0.49	0	6.75	2		L 0.49*0.40	R 6.75*2.65
255	1	1.2	1.3	3.8	2.964	1	1.09	1.2	3.49	2.28246	1	1		1	0.58	1	R 0.58*0.48
256	1	1.58	1.56	4.29	5.287	1	1.61	1.71	4.46	6.13941	1	1	0.38	1		1	L 0.38*0.29
257	1	1.3	1.5	4.01	3.90975	1	1.27	1.45	3.81	3.50806	1	1	0.99	1		1	L 0.99*0.75
258	1	1.4	1.47	4.37	4.49673	1	1.58	1.54	4.29	5.21921	0	1		1	0.9	1	R 0.90*0.72
259	1	1.65	1.51	4.59	5.71799	1	2.3	2.25	5.1	13.1962	1	1	0.77	1	2.32	2		L 0.77*0.74	R 2.32*1.34
260	0	1.2	1.3	3.9	3.042	1	1.12	1.22	3.93	2.68498	1	0		1		0
261	0	1.4	1.5	4.2	4.41	1	1.31	1.43	4.3	4.02759	1	0		1	0.32	1	R 0.32*0.38
262	1	1.55	1.79	4.87	6.75591	0	1.91	2.11	5.38	10.841	0	1		0	0.47	1	R 0.47*0.36
263	1	1.3	1.3	4.19	3.54055	1	1.42	1.51	4.31	4.62075	0	1		1		0
264	1	1.5	1.5	4.26	4.7925	1	1.51	1.46	4.56	5.02649	1	1		1		0
265	1	1.5	1.4	4.8	5.04	1	1.5	1.36	4.84	4.9368	1	1		1	0.38	1	R 0.38*0.27
266	1	1.6	1.5	4.58	5.496	1	1.56	1.45	4.41	4.98771	0	1		1		0
267	1	1.4	1.35	4.12	3.8934	0	1.35	1.3	3.89	3.41348	1	1		0	0.64	1	R 0.64*0.55
268	0	1.86	1.52	5.36	7.5769	0	1.75	1.4	5.2	6.37	1	0	1.05	0	0.7	2		L 1.05*0.84	R 0.70*0.68
269	0	1.94	1.9	4.46	8.21978	0	2.95	2.58	5.35	20.3594	1	0	1.77	0	3.21	2		L 1.77*1.17	R 3.21*1.77
270	0	1.98	1.34	4.43	5.87684	0	1.98	1.59	4.27	6.72141	1	0	0.96	0	0.91	2		L 0.96*0.58	R 0.91*0.80
271	0	1.62	1.35	4.72	5.16132	1	1.5	1.38	5	5.175	0	0	1.15	1	0.24	2		L 1.15*0.85	R 0.24*0.16
272	0	1.6	1.4	4.2	4.704	0	1.59	1.39	4.24	4.68541	0	0		0		0
273	1	1.43	1.6	3.86	4.41584	1	1.27	1.58	4.12	4.1336	0	1	1.74	1	0.48	2		L 1.74*1.19	R 0.48*0.41
274	1	1.6	1.5	4.13	4.956	1	1.59	1.49	4.07	4.82112	1	1	0.22	1	0.25	2		L 0.22*0.20	R 0.25*0.20
275	0	2.3	2.39	5.65	15.529	0	2.26	2.5	5.77	16.3002	0	0	0.74	0		1	L 0.64*0.74
276	1	1.2	1.3	4	3.12	1	1.13	1.41	3.99	3.17863	1	1		1	0.44	1	R 0.44*0.33
277	0	1.6	1.5	4.2	5.04	0	1.59	1.53	4.3	5.23031	1	0	0.41	0		1	L 0.41*0.40
278	0	1.42	1.5	4.54	4.8351	0	1.44	1.57	4.25	4.8042	0	0	1.5	0		1	L 1.50*0.98
279	1	1.6	1.58	4.1	5.1824	1	1.6	1.61	4.14	5.33232	1	1	0.39	1	0.55	2		L 0.39*0.30	R 0.55*0.40
280	0	2.16	2.12	5.58	12.776	1	1.86	1.87	4.9	8.52159	1	0	2.51	1	0.78	2		L 2.51*2.21	R 0.78*0.64
281	1	1.65	1.7	4.64	6.5076	0	1.67	1.6	4.23	5.65128	0	1	0.57	0	0.77	2		L 0.57*0.40	R 0.67*0.77
282	1	1.5	1.6	3.86	4.632	1	1.48	1.5	3.97	4.4067	0	1	0.4	1	0.66	2		L 0.40*0.31	R 0.66*0.40
283	1	1.57	1.67	5.16	6.7645	1	1.59	1.65	5.07	6.65057	0	1		1	0.32	1	R 0.32*0.30
284	1	1.56	1.54	4.35	5.22522	0	1.48	1.54	4.21	4.79772	1	1	1.44	0	0.33	2		L 1.44*0.84	R 0.33*0.24
285	0	1.6	1.5	4	4.8	1	1.5	1.6	4	4.8	1	0	0.34	1	0.62	2		L 0.34*0.30	R 0.62*0.37
286	0	1.5	1.52	4.12	4.6968	0	1.46	1.41	4.44	4.57009	1	0	0.37	0	0.25	2		L 0.37*0.45	R 0.25*0.26
287	0	1.4	1.5	4.8	5.04	1	1.31	1.45	5.1	4.84373	1	0	0.7	1	2.08	2		L 0.70*0.42	R 2.08*1.66
288	1	1.6	1.45	4.04	4.6864	1	1.5	1.6	4.53	5.436	1	1	0.82	1	0.88	2		L 0.82*0.81	R 0.88*0.65
289	1	1.6	1.58	4.1	5.1824	1	1.63	1.5	3.79	4.63328	1	1	0.56	1	0.28	2		L 0.56*0.41	R 0.28*0.34
290	1	1.2	1.3	4.13	3.2214	1	1.17	1.18	4.19	2.89236	1	1	0.61	1	0.2	2		L 0.61*0.49	R 0.20*0.15
291	1	1.9	1.48	4.91	6.90346	1	1.71	1.46	4.4	5.49252	1	1	1.31	1	0.64	2		L 1.31*0.36	R 0.64*0.28
292	1	1.65	1.9	4.74	7.42995	0	1.67	1.94	4.73	7.66213	1	1		0	0.41	1	R 0.41*0.29
293	0	1.38	1.29	4.76	4.23688	0	1.72	1.66	5.3	7.56628	1	0	0.4	0	2.87	2		L 0.40*0.37	R 2.87*1.58
294	1	1.4	1.35	4.4	4.158	0	1.4	1.4	4.91	4.8118	1	1		0	0.38	1	R 0.38*0.35
295	1	1.5	1.49	4.37	4.88347	1	2.11	1.83	4.7	9.07405	1	1	0.2	1	2.19	2		L 0.20*0.15	R 2.19*1.33
296	1	1.5	1.6	4.32	5.184	1	1.44	1.48	3.99	4.25174	1	1		1	0.74	1	R 0.74*0.52
297	1	1.6	1.58	4.52	5.71328	1	1.59	1.5	4.4	5.247	1	1		1	0.72	1	R 0.72*0.66
298	1	1.54	1.42	4.34	4.74536	0	2.27	2.22	5.38	13.556	1	1	0.38	0	2.58	2		L 0.38*0.24	R 2.58*1.57
299	0	1.42	1.6	4.81	5.46416	0	1.43	1.5	4.43	4.75117	1	0		0		0
300	1	1.81	1.47	4.7	6.25265	1	1.8	1.6	4.9	7.056	1	1	0.79	1	0.9	2		L 0.79*0.51	R 0.90*0.53
301	1	1.72	1.61	4.64	6.42454	1	1.59	1.91	4.11	6.24083	0	1		1		0
302	1	1.4	1.35	4.23	3.99735	1	1.32	1.4	4.48	4.13952	1	1	0.67	1	0.52	2		L 0.67*0.47	R 0.69*0.52
303	1	1.4	1.3	4.3	3.913	0	1.3	1.32	4.34	3.72372	1	1		0		0
304	1	1.71	1.88	5.21	8.37455	0	1.68	1.74	5.36	7.83418	0	1		0		0
305	1	1.4	1.35	3.67	3.46815	1	1.31	1.44	3.92	3.69734	1	1	0.45	1		1	L 0.45*0.21
306	1	1.4	1.45	4.34	4.4051	1	1.43	1.31	4.48	4.19619	1	1	0.36	1		1	L 0.36*0.40
307	1	2	2.2	4.57	10.054	1	2.09	2.19	4.66	10.6646	1	1	1.31	1		1	L 1.31*1.04
308	1	1.8	1.6	4.75	6.84	0	1.79	1.65	4.61	6.80782	1	1	0.54	0	1.59	2		L 0.54*0..39	R 1.59*1.28
309	0	1.5	1.4	4.02	4.221	0	1.41	1.4	4.05	3.99735	1	0		0		0
310	1	1.65	1.7	3.71	5.20327	1	1.73	1.74	4.16	6.26122	1	1	0.44	1	1.07	2		L 0.44*0.36	R 1.07*0.78
311	1	1.4	1.5	3.89	4.0845	1	1.33	1.47	3.66	3.57783	1	1		1		2		L 0.92*0.52	R 0.41*0.45
312	1	1.6	1.7	4.1	5.576	1	1.62	1.68	4.45	6.05556	1	1		1	1.39	1	R 1.39*0.90
313	1	1.4	1.35	4.21	3.97845	1	1.39	1.29	4.39	3.93585	1	1	0.76	1	0.47	2		L 0.76*0.41	R 0.47*0.36
314	1	1.5	1.36	4.15	4.233	1	2.68	2.13	5.43	15.4983	1	1		1	4.17	1	R 4.17*1.90
315	0	1.4	1.5	4.41	4.6305	1	1.33	1.54	3.91	4.00423	0	0		1		0
316	0	1.3	1.4	4.5	4.095	0	1.21	1.3	4.78	3.75947	1	0	0.71	0	1.07	2		L 0.71*0.44	R 1.07*0.57
317	1	1.5	1.4	4.5	4.725	0	1.43	1.39	4.48	4.45245	1	1	0.56	0	0.62	2		L 0.56*0.39	R 0.62*0.36
318	0	1.5	1.4	4.67	4.9035	0	1.41	1.51	4.29	4.56692	0	0		0	0.78	1	R 0.78*0.48
319	1	1.3	1.4	3.9	3.549	1	1.21	1.3	3.6	2.8314	1	1		1	0.75	1	R 0.75*0.51
320	1	1.5	1.4	3.74	3.927	1	1.41	1.5	4.03	4.26173	1	1		1		0
321	1	1.55	1.6	4.25	5.27	1	1.5	1.6	4.2	5.04	1	1	0.28	1	0.34	2		L 0.28*0.22	R 0.34*0.26
322	0	1.5	1.4	4	4.2	1	1.48	1.39	3.89	4.00125	1	0		1		0
323	1	1.39	1.43	4.49	4.46239	1	2.09	2	5.07	10.5963	1	1		1	2.59	1	R 2.59*1.88
324	1	1.65	1.75	4.91	7.08881	1	1.64	1.82	4.98	7.43215	0	1	0.4	1	1.85	2		L 0.40*0.45	R 1.85*0.92
325	1	1.5	1.3	4.3	4.1925	1	1.43	1.29	4.29	3.95688	1	1	0.15	1	0.2	2		L 0.15*0.13	R 0.20*0.15
326	0	1.3	1.4	3.58	3.2578	1	1.22	1.3	3.53	2.79929	1	0	0.4	1	0.36	2		L 0.40*0.28	R 0.36*0.31
327	0	2.26	1.86	6.48	13.6197	0	1.67	1.7	4.5	6.38775	1	0	3.17	0	0.76	2		L 3.17*1.63	R 0.76*0.60
328	1	1.85	1.8	4.25	7.07625	0	1.89	1.75	4.52	7.47495	1	1	0.53	0	0.59	2		L 0.53*0.322	R 0.59*0.43
329	1	1.84	1.74	4.57	7.31566	0	1.94	1.57	4.31	6.5637	1	1		0	0.6	1	R 0.60*0.71
330	1	1.5	1.3	4.08	3.978	0	1.41	1.26	4.41	3.9174	1	1		0	0.44	1	R 0.44*0.36
331	1	1.76	1.52	4.87	6.51411	0	1.95	1.88	4.95	9.07335	1	1		0		0
332	0	1.33	1.18	4.77	3.74302	0	1.44	1.45	4.69	4.89636	1	0	0.95	0	0.75	2		L 0.95*0.35	R 0.75*0.51
333	0	1.58	1.24	4.75	4.6531	0	1.75	1.49	5.09	6.63609	0	0	0.35	0	0.46	2		L 0.35*0.22	R 0.46*0.37
334	1	1.42	1.19	4.81	4.06397	0	1.42	1.28	4.36	3.96237	0	1	0.62	0		1	L 0.62*0.38
335	1	1.38	1.28	4.59	4.05389	1	1.87	1.48	5.09	7.04354	1	1	0.19	1		1	L 0.19*0.13
336	1	1.57	1.08	4.85	4.11183	1	1.57	1	4.83	3.79155	0	1	0.41	1	1.42	2		L 0.41*0.31	R 1.42*0.35
337	0	1.79	1.33	5.06	6.02317	0	1.92	1.65	5.15	8.1576	0	0	0.34	0	0.29	0		L 0.34*0.17	R 0.29*0.20
338	1	1.42	1.1	4.77	3.72537	1	1.56	1.12	4.85	4.23696	0	1	1.1	1	0.5	2		L 1.10*0.48	R 0.50*0.38
339	0	1.35	1.44	5.33	5.18076	0	2.29	1.73	5.35	10.5975	1	0	3.08	0	1.32	2		L 3.08*1.39	R 1.32*0.57
340	0	1.77	1.34	4.85	5.75162	0	1.61	1.61	4.99	6.46729	0	0		0		0
341	1	1.95	1.57	5.25	8.03644	1	2.08	1.6	5.64	9.38496	1	1	0.44	1		1	L 0.44*0.17
342	0	1.52	1.22	5.06	4.69163	0	2.32	1.87	5.01	10.8677	1	0		0	3.25	1	R 3.25*1.75
343	0	1.27	1.22	4.02	3.11429	1	1.2	1.29	3.92	3.03408	0	0	0.21	1	0.2	2		L 0.21*0.11	R 0.20*0.15
344	1	1.67	1.38	4.53	5.21992	1	1.78	1.86	4.9	8.11146	0	1	0.53	1	1.24	2		L 0.53*0.34	R 1.24*0.72
345	1	1.5	1.6	4.25	5.1	1	1.4	1.5	4.26	4.473	1	1		1	0.99	1	R 0.99*0.79
346	0	1.4	1.42	3.81	3.78714	1	1.38	1.38	4.05	3.85641	0	0	0.66	1		1	L 0.66*0.62
347	1	1.7	1.8	4.43	6.7779	1	1.97	2.15	4.67	9.88989	1	1	0.64	1	1.46	2		L 0.64*0.43	R 1.46*1.41
348	1	1.67	1.88	4.67	7.33097	0	1.5	1.4	4.14	4.347	1	1	2.14	0	0.89	2		L 2.14*1.11	R 0.89*0.66
349	1	1.4	1.35	3.7	3.4965	1	1.35	1.4	3.6	3.402	1	1		1		0
350	1	1.6	1.8	4.47	6.4368	0	1.61	1.91	4.61	7.08811	1	1	1.2	0		2		L 1.20*0.70	R 1.13*0.52
351	0	2.31	2.51	6	17.3943	1	2.52	2.56	5.93	19.1278	0	0		1	0.4	1	R 0.40*0.36
352	0	1.66	1.5	4.74	5.9013	0	1.64	1.6	4.57	5.99584	1	0	1.43	0		1	L 1.43*0.89
353	0	2.15	1.97	4.58	9.69929	1	1.19	1.25	3.65	2.71469	1	0	2.51	1	0.31	2		L 2.51*1.44	R 0.31*0.26
354	0	1.4	1.5	4.32	4.536	0	1.54	1.5	4.31	4.97805	1	0	0.2	0	0.5	2		L 0.20*0.15	R 0.50*0.52
355	1	1.6	1.5	4.6	5.52	1	1.63	1.66	4.5	6.08805	0	1	0.72	1		1	L 0.72*0.34
356	1	1.46	1.52	4.01	4.4495	1	1.28	1.48	4.21	3.98771	1	1		1		0
357	1	1.4	1.5	4.26	4.473	1	1.36	1.4	4.63	4.40776	1	1	0.25	1	0.52	2		L 0.25*0.20	R 0.52*0.32
358	1	1.6	1.5	4.03	4.836	1	1.56	1.55	4.07	4.92063	1	1	0.25	1	0.45	2		L 0.25*0.29	R 0.45*0.21
359	0	2.3	2.1	5.76	13.9104	0	2.18	2.17	5.15	12.1813	1	0	0.98	0	0.98	2		L 0.98*0.68	R 0.98*0.59
360	0	1.46	1.52	4.01	4.4495	0	1.28	1.48	4.21	3.98771	0	0		0	0.39	1	R 0.39*0.34
361	0	1.5	1.5	4.26	4.7925	1	1.6	1.5	4.29	5.148	1	0	0.48	1	0.9	2		L 0.48*0.59	R 0.90*0.63
362	1	1.58	1.6	4.65	5.8776	0	1.61	1.6	4.2	5.4096	1	1	1.64	0	0.78	2		L 1.64*0.98	R 0.78*0.55
363	1	1.65	1.6	4.35	5.742	1	1.67	1.6	4.34	5.79824	1	1		1	0.68	1	R 0.68*0.71
364	1	1.3	1.4	4.6	4.186	1	1.29	1.3	4.58	3.84033	1	1	0.95	1	0.37	2		L 0.95*0.60	R 0.37*0.30
365	0	1.8	1.6	4.66	6.7104	1	1.86	1.7	4.9	7.7469	1	0		1	0.92	1	R 0.92*0.63
366	1	1.7	1.65	4.53	6.35332	0	1.69	1.83	4.74	7.3297	1	1	0.29	0	0.31	2		L 0.29*0.25	R 0.31*0.30
367	0	1.15	1.32	4.21	3.19539	1	1.54	1.53	4.61	5.43104	0	0		1	1.41	1	R 1.41*1.09
368	0	1.6	1.6	4.75	6.08	1	1.62	1.56	4.78	6.04001	1	0	1.57	1	0.69	2		L 1.57*0.69	R 0.69*0.38
369	0	1.56	1.63	4.45	5.65773	0	2.07	2.04	4.8	10.1347	1	0	0.63	0	2.49	2		L 0.63*0.45	R 2.49*1.61
370	0	1.85	1.9	4.75	8.34812	1	1.98	1.95	4.79	9.24709	1	0	1.48	1	0.58	2		L 1.48*1.46	R 0.58*0.78
371	0	1.3	1.4	3.97	3.6127	1	1.28	1.3	4.55	3.7856	1	0		1	0.94	1	R 0.94*0.77
372	1	1.6	1.58	4	5.056	1	1.57	1.58	3.92	4.86198	1	1	0.73	1	1.08	2		L 0.73*0.64	R 0.94*1.08
373	0	1.6	1.58	4.2	5.3088	1	1.59	1.56	4.23	5.24605	1	0	0.53	1		1	L 0.53*0.41
374	0	1.5	1.4	4.07	4.2735	1	1.45	1.33	3.98	3.83772	1	0	0.33	1		1	L 0.33*0.25
375	1	1.6	1.5	3.65	4.38	1	1.53	1.41	3.61	3.89393	1	1		1		0
376	0	1.3	1.4	3.97	3.6127	1	1.28	1.3	4.55	3.7856	1	0		1		0
377	0	1.45	1.5	4.02	4.37175	1	1.47	1.45	4	4.263	1	0	0.28	1	0.44	2		L 0.28*0.25	R 0.44*0.35
378	1	1.6	1.5	4.48	5.376	1	1.57	1.43	4.89	5.48927	1	1		1		0
379	1	2.47	2.77	5.86	20.0468	0	3.21	3.02	6.6	31.9909	1	1	3.25	0	3.53	2		L 3.25*1.95	R 3.53*2.04
380	0	1.4	1.45	4.04	4.1006	1	1.34	1.4	4.05	3.7989	1	0		1		0
381	0	1.71	2.26	3.92	7.57462	0	1.71	2.23	4.41	8.40833	0	0		0		0
382	0	1.5	1.5	4.16	4.68	0	1.48	1.51	4.15	4.63721	1	0		0		0
383	1	1.4	1.5	4	4.2	1	1.39	1.4	3.99	3.88227	1	1	0.43	1	0.5	2		L 0.43*0.50	R 0.50*0.38
384	1	1.6	1.5	4.8	5.76	1	1.66	1.54	4.53	5.79025	1	1		1		0
385	1	1.5	1.6	4.23	5.076	1	1.51	1.54	3.84	4.46477	1	1	0.32	1	0.17	2		L 0.32*0.30	R 0.17*0.15
386	0	1.6	1.5	4.48	5.376	1	1.57	1.43	4.89	5.48927	1	0		1		0
387	0	1.6	1.75	5.31	7.434	0	1.74	1.7	5.07	7.49853	0	0		0		0
388	1	1.6	1.5	4.53	5.436	1	1.52	1.49	4.39	4.97124	1	1		1	1.61	1	R 1.61*0.92
389	1	1.7	1.65	4.73	6.63382	0	1.68	1.73	5.06	7.35319	0	1		0		1
390	1	1.72	1.7	4.19	6.12578	0	1.88	1.89	4.39	7.79927	0	1		0	0.68	1	R 0.68*0.28
391	1	1.5	1.42	4.46	4.7499	0	1.49	1.42	4.1	4.33739	1	1		0		0
392	1	1.4	1.5	4.25	4.4625	0	1.54	1.5	4.21	4.86255	1	1	0.96	0	0.46	2		L 0.96*0.60	R 0.46*0.37
393	1	1.7	1.65	4.59	6.43748	1	1.69	1.72	4.72	6.86005	1	1		1		0
394	1	2.53	2.72	6.06	20.8512	1	3.46	3.12	6.61	35.6781	0	1	0.49	1	0.61	2		L 0.49*0.36	R 0.61*0.43
395	1	1.68	1.6	4.53	6.08832	0	1.71	1.7	4.54	6.59889	1	1	0.19	0	0.62	2		L 0.19*0.15	R 0.62*0.59
396	1	1.92	1.83	4.69	8.23939	0	1.88	1.69	4.54	7.21224	0	1	0.98	0	1.32	2		L 0.98*0.83	R 1.32*1.14
397	1	1.62	1.5	4.45	5.40675	1	1.67	1.54	4.43	5.69654	1	1	0.56	1	0.48	2		L 0.56*0.38	R 0.48*0.50
398	1	1.42	1.5	4.23	4.50495	1	1.62	1.4	4.47	5.06898	1	1	0.27	1	0.24	2		L 0.27*0.33	R 0.24*0.20
399	1	2.12	2.06	5.46	11.9225	1	1.34	1.4	4.18	3.92084	1	1	3.74	1		1	L 3.74*1.61
400	1	1.4	1.3	4.49	4.0859	0	1.31	1.23	4.4	3.54486	1	1	0.14	0	0.31	2		L 0.14*0.12	R 0.31*0.41
401	0	1.5	1.45	4.5	4.89375	1	1.49	1.49	4.49	4.98412	1	0		1		0
402	0	1.95	1.9	5.51	10.2073	0	2.3	2.37	5.64	15.3718	0	0	0.39	0	0.3	2		L 0.39*0.34	R 0.30*0.24
403	1	1.65	1.8	4.64	6.8904	1	1.7	1.79	4.62	7.02933	0	1	0.34	1		1	L 0.34*0.32
404	0	1.6	1.7	4.14	5.6304	0	1.62	1.73	4.25	5.95552	0	0		0		0
405	0	2.26	1.78	5.07	10.1978	1	2.09	1.89	5.34	10.5468	0	0	0.58	1	0.5	2		L 0.58*0.38	R 0.50*0.34
406	0	1.3	1.5	4.02	3.9195	0	1.21	1.48	4	3.5816	1	0		0		0
407	1	1.65	1.7	3.98	5.58195	1	1.7	1.59	4.43	5.98714	1	1		1	0.35	1	R 0.35*0.25
408	0	2.4	1.87	5.96	13.3742	0	1.89	1.78	5.08	8.54507	0	0	1.27	0	0.62	2		L 1.27*0.56	R 0.62*0.38
409	1	1.5	1.6	4.3	5.16	0	1.48	1.58	4.39	5.13279	1	1		0		0
410	1	1.6	1.58	5	6.32	0	1.62	1.6	5.08	6.58368	1	1		0		0
411	1	1.28	1.67	4.93	5.26918	0	4.08	4.26	7.8	67.7851	1	1		0	4.77	1	R 4.77*5.38
412	1	1.4	1.5	4	4.2	1	1.39	1.53	3.96	4.21087	1	1	0.28	1	0.62	2		L 0.28*0.34	R 0.62*0.54
413	0	1.42	1.38	3.9	3.82122	0	1.36	1.35	3.98	3.65364	1	0	0.65	0	0.42	2		L 0.65*0.34	R 0.42*0.28
414	1	1.4	1.5	3.84	4.032	1	1.36	1.48	4.05	4.07592	1	1	0.38	1		1	L 0.38*0.47
415	0	1.4	1.5	4.1	4.305	0	1.32	1.4	4.2	3.8808	1	0	1.78	0		2		L 1.17*0.70	R 1.01*0.78
416	1	1.4	1.5	4.51	4.7355	0	1.39	1.43	4.47	4.44251	1	1		0		1	L 1.78*1.06
417	1	1.4	1.5	4.02	4.221	0	1.33	1.42	4.06	3.83386	0	1	0.71	0	0.4	2		L 0.71*0.47	R 0.40*0.30
418	1	1.65	1.5	4.29	5.30887	0	1.66	1.54	4.37	5.58573	1	1		0		0
419	0	1.6	1.45	4.35	5.046	1	1.5	1.6	4.21	5.052	1	0	0.43	1	0.53	2		L 0.43*0.30	R 0.53*0.48
420	1	1.65	1.6	4.55	6.006	1	1.68	1.51	4.3	5.45412	1	1	0.75	1	0.74	2		L 0.75*0.54	R 0.74*0.51
421	1	1.09	1.22	3.32	2.20747	1	1.25	1.33	3.53	2.93431	0	1		1		0
422	1	1.73	1.6	4.87	6.74008	1	1.8	1.79	4.51	7.26561	0	1	0.49	1	0.49	2		L 0.49*0.66	R 0.49*0.38
423	1	1.65	1.5	4.29	5.30887	0	1.66	1.54	4.37	5.58573	0	1		0		0
424	0	1.5	1.45	4.37	4.75237	0	1.44	1.5	4.4	4.752	1	0		0		0
425	0	2.23	2.06	5.45	12.5181	0	2.03	1.91	5.96	11.5544	0	0	0.38	0		1	L 0.38*0.30
426	1	1.6	1.5	4.2	5.04	0	1.5	1.6	4.27	5.124	1	1	0.52	0	0.51	2		L 0.52*0.34	R 0.51*0.34
427	1	1.5	1.45	4.2	4.5675	0	1.48	1.45	4.27	4.58171	1	1	0.2	0	0.28	2		L 0.20*0.19	R 0.28*0.24
428	0	1.66	1.6	4.41	5.85648	1	1.68	1.7	4.5	6.426	1	0	0.24	1	0.33	2		L 0.24*0.33	R 0.33*0.30
429	1	1.6	1.3	4.33	4.5032	0	1.56	1.26	4.31	4.23587	1	1		0		0
430	1	1.5	1.4	4.31	4.5255	0	1.43	1.34	4.15	3.97612	1	1		0		0
431	1	1.5	1.61	3.98	4.80585	1	1.56	1.6	3.96	4.94208	1	1	1.22	1		1	L 1.22*0.95
432	1	1.4	1.35	3.7	3.4965	0	1.31	1.4	3.66	3.35622	0	1		0	0.64	1	R 0.64*0.48
433	1	1.87	1.98	4.11	7.60884	1	1.63	1.59	4.2	5.44257	1	1	1.84	1	1.38	2		L 1.84*1.56	R 1.38*0.84
434	1	1.65	1.55	4.33	5.53699	1	1.65	1.6	4.39	5.7948	0	1	0.59	1		1	L 0.59*0.40
435	1	1.5	1.45	4.32	4.698	0	1.45	1.5	3.96	4.3065	1	1		0		0
436	1	1.5	1.45	4.07	4.42612	1	1.48	1.5	3.83	4.2513	1	1	0.89	1	0.61	2		L 0.89*0.52	R 0.61*0.41
437	1	1.6	1.5	4.1	4.92	1	1.5	1.6	4.11	4.932	1	1	0.19	1	0.28	2		L 0.19*0.15	R 0.28*0.18
438	1	1.4	1.5	4.22	4.431	1	1.37	1.4	4.38	4.20042	1	1	0.86	1	0.38	2		L 0.86*0.52	R 0.38*0.33
439	0	1.88	1.77	4.4	7.32072	1	1.22	1.3	3.82	3.02926	1	0	1.64	1		1	L 1.64*1.26
440	1	1.31	1.38	4.23	3.8235	1	1.63	1.45	4.13	4.88063	1	1	0.47	1		1	L 0.47*0.40
441	0	1.65	1.5	5.05	6.24937	1	1.61	1.61	4.94	6.40249	0	0		1	0.53	1	R 0.53*0.45
442	0	1.99	2	5.04	10.0296	0	1.66	1.85	4.32	6.63336	1	0	2.53	0	1.42	2		L 2.53*1.79	R 1.42*0.97
443	0	1.4	1.2	4.21	3.5364	1	1.38	1.17	4.33	3.49561	1	0	0.57	1		1	L 0.57*0.38
444	1	2.78	2.97	4.89	20.1874	1	1.6	1.51	4.38	5.29104	1	1	3.24	1		1	L 3.24*2.72
445	0	1.85	1.64	4.67	7.08439	1	1.52	1.44	4.81	5.26406	1	0	2.3	1	1.01	2		L 2.30*1.17	R 1.01*0.45
446	1	1.8	1.65	4.64	6.8904	0	1.9	1.67	4.8	7.6152	1	1	0.63	0	0.48	2		L 0.63*0.83	R 0.48*0.43
447	1	1.6	1.55	4.6	5.704	1	1.65	1.56	4.7	6.0489	1	1	1.45	1	0.82	2		L 1.45*0.92	R 0.82*0.56
448	0	1.3	1.35	3.9	3.42225	0	1.23	1.24	4	3.0504	1	0		0		0
449	1	1.3	1.35	4.17	3.65917	1	1.33	1.25	4.21	3.49956	1	1		1		0
450	1	1.4	1.3	4	3.64	1	1.33	1.4	4.02	3.74262	1	1		1	0.23	1	R 0.23*0.15
451	1	1.35	1.4	4.05	3.82725	1	1.32	1.36	4.08	3.66221	1	1	0.61	1	0.31	2		L 0.61*0.45	R 0.31*0.27
452	0	1.65	1.6	4.78	6.3096	0	1.85	1.6	4.86	7.1928	1	0	1.02	0	1.3	2		L 1.02*0.59	R 1.30*0.92
453	0	1.3	1.5	4	3.9	1	1.28	1.41	4.01	3.61862	1	0	0.28	1	0.61	2		L 0.28*0.20	R 0.61*0.39
454	0	1.4	1.5	4.3	4.515	0	1.38	1.5	4.48	4.6368	0	0		0	0.47	1	R 0.47*0.30
455	0	1.3	1.35	3.9	3.42225	1	1.23	1.24	4	3.0504	1	0	0.98	1		1	L 0.98*0.61
456	1	1.8	1.9	4.54	7.7634	0	1.82	2.05	4.54	8.46937	0	1	0.67	0		1	L 0.67*0.76
457	1	1.39	1.6	3.58	3.98096	1	1.62	1.9	4.2	6.4638	0	1	0.29	1		1	L 0.29*0.27
458	1	2.05	1.92	4.5	8.856	1	2.14	1.87	4.6	9.20414	1	1		1	0.63	1	R 0.63*0.39
459	1	1.62	1.52	4.1	5.04792	0	1.67	1.58	4.29	5.6598	0	1		0		0
460	1	1.4	1.42	3.9	3.8766	1	1.36	1.39	3.99	3.77135	1	1	0.24	1	0.24	2		L 0.24*0.20	R 0.24*0.18
461	0	1.66	1.78	4.35	6.42669	0	1.45	1.62	4.38	5.14431	1	0		0		0
462	0	1.5	1.3	4.3	4.1925	0	1.43	1.27	4.15	3.76841	1	0	0.28	0	1.12	2		L 0.28*0.19	R 1.12*0.85
463	1	1.41	1.35	4.12	3.92121	1	1.5	1.58	3.95	4.68075	1	1	0.4	1	0.5	2		L 0.40*0.34	R 0.50*0.41
464	1	1.6	1.8	4.34	6.2496	0	1.59	1.82	4.5	6.51105	1	1	0.39	0	0.59	2		L 0.39*0.24	R 0.59*0.54
465	0	1.65	1.5	4.62	5.71725	1	1.64	1.53	4.52	5.67079	1	0		1		0
466	0	1.22	1.36	3.59	2.97826	0	1.15	1.16	3.85	2.56795	1	0	0.91	0	0.8	2		L 0.91*0.83	R 0.80*0.66
467	1	1.4	1.37	3.68	3.52912	0	1.35	1.69	3.88	4.42611	1	1	1.37	0	1.32	2		L 1.37*1.3	R 1.32*1.34
468	1	1.92	2.01	4.74	9.1463	0	1.48	1.62	4.52	5.41858	1	1	3.22	0	0.73	2		L 3.22*1.65	R 0.73*0.55
469	1	1.65	1.62	4.62	6.17463	1	1.66	1.52	4.69	5.9169	0	1	0.89	1	0.53	1	L 0.89*0.53
470	1	1.42	1.6	3.7	4.2032	0	1.4	1.61	3.75	4.22625	1	1		0	0.19	1	R 0.19*0.15
471	0	1.5	1.9	4.63	6.59775	0	1.48	2.05	4.01	6.08317	0	0		0	1.19	1	R 1.19*0.93
472	1	1.75	1.7	4.47	6.64912	0	1.86	1.69	4.58	7.19839	0	1		0		0
473	0	1.89	2.15	5.54	11.2559	0	1.98	2.11	5.52	11.5307	0	0		0		0
474	1	1.28	1.27	4.54	3.69011	0	3.22	2.09	6.09	20.4922	1	1	0.15	0	5.12	2		L 0.15*0.12	R 5.12*1.89
475	0	1.22	1.21	3.55	2.62025	1	1.23	1.23	4.27	3.23004	0	0		1		0
476	1	1.4	1.3	4.6	4.186	1	1.42	1.38	4.28	4.19354	0	1		1	0.8	1	R 0.80*0.51
477	1	1.4	1.35	4.3	4.0635	1	1.42	1.42	4.13	4.16387	1	1		1		0
478	0	1.9	1.94	5.16	9.50988	0	1.89	1.87	5.22	9.22452	0	0	0.84	0		1	L 0.84*0.50
479	1	3.61	3.65	5.33	35.1154	1	1.72	1.89	4.58	7.44433	1	1	3.82	1	0.99	2		L 3.82*3.27	R 0.99*0.70
480	0	1.5	1.46	4.11	4.50045	1	1.43	1.39	4.64	4.61146	1	0	1.06	1		1	L 1.06*0.69
481	0	1.5	1.62	4.34	5.2731	1	1.44	1.66	4.26	5.09155	0	0	0.85	1	0.41	2		L 0.85*0.70	R 0.41*0.23
482	1	2.05	1.83	5.46	10.2416	1	2.17	1.85	5.33	10.6986	0	1		1	0.66	1	R 0.66*0.72
483	1	2	2.1	5.7	11.97	0	2.19	2	5.87	12.8553	1	1	0.47	0	1.2	2		L 0.47*0.44	R 1.20*0.80
484	1	1.6	1.5	4.6	5.52	1	1.53	1.42	4.79	5.20338	1	1		1		0
485	1	1.35	1.42	3.99	3.82442	1	1.43	1.56	3.88	4.32775	1	1		1		0
486	0	1.4	1.6	4.53	5.0736	1	1.32	1.71	4.4	4.96584	0	0	0.43	1	1.5	2		L 0.43*0.31	R 1.50*0.82
487	1	1.75	1.8	4.66	7.3395	1	1.84	1.79	4.93	8.11872	1	1		1	1.05	1	R 1.05*0.70
488	1	1.75	1.62	4.33	6.13778	0	2.53	2.22	5.24	14.7155	1	1		0	3.99	1	R 3.99*1.90
489	1	3.13	3.36	5.63	29.6048	1	1.36	1.42	4.18	4.03621	1	1	3.74	1		1	L 3.74*2.75
490	1	1.6	1.5	4.05	4.86	1	1.53	1.57	4.09	4.91229	1	1		1		0
491	0	1.5	1.6	4.6	5.52	1	1.49	1.53	4.53	5.16352	1	0		1	0.79	1	R 0.79*0.44
492	0	1.95	1.8	4.87	8.54685	1	2	1.76	4.82	8.4832	1	0		1	0.88	1	R 0.88*0.46
493	0	2.14	2.14	5.55	12.7084	1	1.33	1.82	4.46	5.39794	1	0	3.1	1	0.75	2		L 3.10*2.18	R 0.75*0.55
494	0	3.69	2.77	8.4	42.9295	0	3.81	2.97	8.9	50.3549	0	0		0	0.41	1	R 0.41*0.35
495	0	1.2	1.32	3.33	2.63736	0	1.16	1.3	3.12	2.35248	0	0		0		0
496	1	1.4	1.35	4	3.78	1	1.33	1.38	3.83	3.51479	1	1	0.22	1	0.56	2		L 0.22*0.18	R 0.56*0.38
497	0	1.6	1.58	4.5	5.688	0	1.66	1.66	4.49	6.18632	1	0		0		0
498	0	2.2	2.15	5.29	12.5108	0	2.23	2.18	5.46	13.2716	0	0		0	1.38	1	R 1.38*1.04
499	1	1.4	1.58	4.28	4.73368	0	1.34	1.64	4.38	4.81274	1	1	0.54	0	0.86	2		L 0.54*0.37	R 0.86*0.76
500	0	1.65	1.6	4.9	6.468	1	1.77	1.6	4.84	6.85344	1	0		1		0
501	1	1.2	1.35	3.97	3.2157	1	1.12	1.33	4.08	3.03878	1	1	0.8	1		1	L 0.80*0.47
502	0	1.5	1.6	4.3	5.16	1	1.45	1.66	4.25	5.11487	1	0		1	1.14	1	R 1.14*0.85
503	1	1.75	1.8	5.24	8.253	0	1.83	1.77	4.6	7.44993	1	1	0.51	0		1	L 0.51*0.44
504	0	3.28	2.49	6.19	25.2775	1	1.39	1.57	3.97	4.33187	1	0	4.98	1	0.57	2		L 4.98*2.26	R 0.57*0.41
505	0	1.3	1.4	4.59	4.1769	0	1.28	1.23	4.37	3.44006	1	0		0	0.47	1	R 0.47*0.38
506	0	3.13	2.24	5.5	19.2808	0	1.18	1.35	4.12	3.28158	1	0	4.14	0	0.76	2		L 4.14*1.78	R 0.76*0.65
507	1	1.5	1.4	4.11	4.3155	1	1.48	1.36	4.2	4.22688	1	1	0.71	1		1	L 0.71*0.67
508	0	1.65	1.7	4.41	6.18503	0	1.77	1.6	4.82	6.82512	1	0		0		0
509	1	1.6	1.5	4.16	4.992	0	1.54	1.54	4.44	5.26495	1	1	0.18	0	0.89	2		L 0.18*0.15	R 0.89*0.66
510	0	2.25	2.04	4.99	11.452	0	1.9	1.85	5.19	9.12143	1	0	3.31	0	0.31	2		L 3.31*1.5	R 0.31*0.27
511	1	1.77	1.28	4.51	5.10893	0	3.8	2.73	8.67	44.9713	1	1	0.2	0	4.44	2		L 0.20*0.15	R 4.44*2.44
512	0	1.55	1.56	4.21	5.08989	1	2.23	2.63	4.82	14.1344	1	0	0.39	1	3.89	2		L 0.39*0.22	R 3.89*2.39
513	0	1.29	1.4	4.38	3.95514	0	2.1	2.17	5.2	11.8482	1	0		0	3.11	1	R 3.11*1.48
514	1	1.5	1.56	4.4	5.148	0	1.52	1.58	4.4	5.28352	1	1	1.29	0	0.64	2		L 1.29*0.82	R 0.64*0.54
515	1	1.53	1.46	4.36	4.86968	1	1.87	1.92	4.69	8.41949	1	1	0.25	1	1.74	2		L 0.25*0.20	R 1.74*1.36
516	0	1.65	1.7	4.5	6.31125	1	1.75	1.62	4.47	6.33622	1	0		1	0.7	1	R 0.70*0.45
517	0	1.5	1.45	3.85	4.18687	1	1.53	1.6	3.84	4.70016	1	0	0.11	1		1	L 0.11*0.10
518	1	1.93	1.92	4.79	8.87491	0	2.07	2.11	5.11	11.1595	0	1	0.89	0	0.87	2		L 0.89*0.68	R 0.87*0.62
519	1	1.42	1.4	4.05	4.0257	0	1.42	1.43	4.08	4.14242	1	1	0.39	0	0.39	2		L 0.39*0.30	R 0.39*0.33
520	0	1.51	1.74	4.86	6.38458	0	2.08	2.13	5.09	11.2754	0	0	1.77	0	1.45	2		L 1.77*1.27	R 1.45*1.09
521	0	0.94	1.18	3.5	1.9411	0	1.22	1.46	3.88	3.45553	1	0		0		0
522	1	1.25	1.4	3.77	3.29875	1	1.23	1.39	3.43	2.93214	0	1	0.46	1		1	L 0.46*0.30
523	1	1.6	1.5	4.2	5.04	1	1.58	1.48	4.15	4.85218	1	1		1		0
524	0	1.65	1.7	4.59	6.43748	1	1.83	1.77	4.17	6.75352	1	0	1.58	1	0.61	2		L 1.58*1.05	R 0.61*0.44
525	1	1.96	1.8	4.99	8.80236	1	1.69	1.64	4.3	5.95894	1	1	2.7	1	1.25	2		L 2.70*0.93	R 1.25*0.61
526	1	1.45	1.5	3.44	3.741	0	1.44	1.4	3.57	3.59856	1	1	0.89	0	0.84	2		L 0.89*0.35	R 0.84*0.64
527	1	1.5	1.45	4.31	4.68712	1	1.42	1.64	4.32	5.03021	1	1	0.2	1	0.17	2		L 0.20*0.15	R 0.17*0.15
528	1	1.65	1.18	4.75	4.62413	1	1.87	1.42	4.45	5.90827	0	1		1		0
529	1	1.55	1.25	4.21	4.07844	1	1.77	1.35	4.3	5.13743	0	1		1		0
530	0	1.65	1.6	4.2	5.544	1	1.67	1.58	4.18	5.51467	1	0	0.41	1	0.25	2		L 0.41*0.51	R 0.25*0.20
531	0	2.05	1.86	4.81	9.17027	0	2.15	2.11	4.77	10.8196	1	0	0.75	0	0.65	2		L 0.75*0.90	R 0.65*0.45
532	0	1.25	1.4	3.77	3.29875	1	1.23	1.39	3.43	2.93214	1	0		1		1
533	0	1.45	1.5	4.3	4.67625	0	1.66	1.5	4.38	5.4531	1	0	0.5	0	1.31	2		L 0.50*0.54	R 1.31*1.24
534	1	1.5	1.45	4.02	4.37175	1	1.44	1.5	4	4.32	1	1	0.93	1		1	L 0.93*0.64
535	1	1.65	1.46	4.36	5.25162	1	1.92	1.21	4.22	4.90195	1	1	0.73	1		1	L 0.73*0.74
536	1	1.7	1.21	4.79	4.92652	1	2.09	1.56	4.71	7.67824	1	1	0.86	1	1.32	2		L 0.86*1.00	R 1.32*1.21
537	0	1.86	1.34	4.25	5.29635	0	2.25	1.15	4.32	5.589	1	0	0.32	0	1.02	2		L 0.32*0.21	R 1.02*0.98
538	1	2.07	1.99	4.36	8.98007	1	1.51	1.32	4.54	4.52456	1	1	1.46	1	0.84	2		L 1.46*1.75	R 0.84*0.69
539	1	1.58	1.6	4.4	5.5616	0	1.62	1.5	4.61	5.60115	1	1		0		0
540	0	1.54	1.4	4.34	4.67852	0	1.65	1.68	4.69	6.50034	1	0	0.28	0	1.17	2		L 0.28*0.16	R 1.17*0.65
541	0	1.58	1.6	4.4	5.5616	1	1.62	1.5	4.61	5.60115	1	0		1		0
542	1	1.39	1.25	4.18	3.63137	1	1.63	1.73	4.86	6.85236	1	1		1	1.9	1	R 1.90*1.12
543	0	1.58	1.6	4.4	5.5616	0	1.62	1.5	4.61	5.60115	1	0		0		0
544	0	1.68	1.56	4.52	5.92301	0	1.56	1.48	4.41	5.0909	1	0	0.46	0	0.41	2		L 0.46*0.32	R 0.41*0.27
545	1	1.72	1.04	5	4.472	1	2.1	1.53	4.84	7.77546	1	1	0.6	1	1.58	2		L 0.60*0.74	R 1.58*1.14
546	0	1.94	1.46	4.19	5.93388	1	1.9	1.73	4.2	6.9027	1	0	1.2	1	0.76	2		L 1.20*1.01	R 0.76*0.76
547	1	1.66	1.04	4.6	3.97072	0	1.55	1.41	4.7	5.13593	1	1	0.45	0	0.32	2		L 0.45*0.51	R 0.32*0.23
548	0	1.6	1.5	4.4	5.28	0	1.65	1.45	4.3	5.14388	1	0	0.9	0	1.24	2		L 0.90*0.47	R 1.24*0.60
549	0	1.32	0.9	3.81	2.26314	1	1.58	1.07	3.96	3.34739	1	0		1		0
550	1	1.33	1.36	3.99	3.60856	0	3.3	1.86	5.48	16.8181	1	1	0.15	0	3.2	2		L 0.15*0.14	R 3.20*1.93
551	0	1.65	1.8	4.4	6.534	0	1.8	1.92	4.05	6.9984	1	0		0	0.51	1	R 0.51*0.59
552	1	1.58	1.6	4.4	5.5616	0	1.62	1.5	4.61	5.60115	1	1	0.86	0	0.34	2		L 0.86*0.80	R 0.34*0.27
553	0	5.27	3.99	6.87	72.2288	0	4.26	3.14	6.14	41.0655	1	0	5.14	0	4.31	2		L 5.14*3.15	R 4.31*1.92
554	1	1.71	1.27	4.89	5.30981	1	1.91	1.41	5.08	6.84047	1	1	1.12	1		1	L 1.12*0.68
555	1	1.86	1.94	4.5	8.1189	1	1.64	1.72	4.31	6.07882	1	1	0.66	1	0.96	2		L 0.66*0.75	R 0.96*1.16
556	0	1.42	1.1	4.57	3.56917	0	1.39	1.13	4.6	3.61261	1	0	1.01	0	0.33	2		L 1.01*0.61	R 0.33*0.45
557	1	1.87	1.74	5.17	8.41107	1	1.96	1.85	5.34	9.68142	0	1		1		0
558	1	1.6	1.58	4.01	5.06864	0	1.61	1.5	3.86	4.66095	1	1	2.14	0	0.11	2		L 2.14*1.13	R 0.11*0.1
559	0	1.08	1.25	3.72	2.511	1	1.31	1.22	3.76	3.00462	1	0	1.02	1	0.43	2		L 1.02*1.03	R 0.43*0.41
560	1	1.47	1.42	4.6	4.80102	0	1.5	1.44	4.7	5.076	1	1	0.35	0	0.82	2		L 0.35*0.38	R 0.82*0.50
561	0	2.75	2.16	4.8	14.256	0	2.98	2.35	5.1	17.8576	0	0	2.09	0	0.53	2		L 2.09*1.21	R 0.53*0.31
562	0	1.3	1.4	4.5	4.095	0	1.26	1.3	4.7	3.8493	0	0	0.42	0	0.16	2		L 0.42*0.39	R 0.16*0.19
563	0	1.87	1.74	5.17	8.41107	1	1.96	1.85	5.34	9.68142	1	0	1.1	1	0.77	2		L 1.10*0.91	R 0.77*0.76
564	0	1.65	1.48	4.88	5.95848	1	1.77	1.56	4.73	6.53024	1	0		1		0
565	0	1.9	1.54	4.88	7.13944	1	1.98	1.63	4.92	7.9394	1	0		1	0.75	1	R 0.75*0.95
566	1	1.66	1.66	4.46	6.14499	0	1.7	1.69	4.5	6.46425	1	1	1.01	0		1	L 1.01*1.24
567	0	2.14	2.06	5	11.021	0	1.3	1.27	3.8	3.1369	1	0	1.96	0		1	L 1.96*1.89
568	0	2.59	2.31	7.36	22.0171	1	2.84	2.01	6.25	17.8388	1	0	2.52	1	1.43	2		L 2.52*1.20	R 1.43*0.96
569	1	1.65	1.48	4.88	5.95848	0	1.77	1.56	4.73	6.53024	1	1		0	0.7	1	R 0.70*0.72
570	0	1.36	1.57	5.05	5.39138	0	1.51	1.45	4.85	5.30954	0	0	0.49	0		1	L 0.49*0.44
571	0	1.65	1.44	4.05	4.8114	1	1.46	1.38	3.91	3.93893	1	0	1.06	1	0.27	2		L 1.06*0.85	R 0.27*0.23
572	1	1.57	1.38	5	5.4165	0	1.9	1.35	5.1	6.54075	1	1	0.29	0	1.16	2		L 0.29*0.25	R 1.16*1.11
573	0	1.64	1.55	4.23	5.37633	1	1.52	1.58	4.41	5.29553	1	0		1		0
574	1	1.76	1.95	4.75	8.151	0	1.84	1.67	4.8	7.37472	1	1	1.25	0	1.91	2		L 1.25*1.11	R 1.91*1.83
575	1	1.48	1.41	4.83	5.03962	1	1.53	1.76	4.59	6.17998	1	1	1.19	1	2.01	2		L 1.19*0.78	R 2.01*1.03
576	0	3.23	2.37	7.2	27.5584	0	2.65	2.39	7.3	23.1173	0	0		0	0.82	1	R 0.82*1.13
577	1	3	2.12	5.5	17.49	1	2.29	2.03	5.54	12.8769	1	1	3.07	1	1.82	1	L 3.07*1.82
578	0	1.45	1.5	4.12	4.4805	0	1.51	1.4	4.11	4.34427	1	0		0	0.68	1	R 0.68*0.53
579	1	1.66	1.49	5	6.1835	0	1.7	1.52	5.1	6.5892	1	1	0.5	0	0.37	2		L 0.50*0.55	R 0.37*0.22
580	0	1.5	1.53	4.34	4.98015	1	1.48	1.51	3.99	4.45843	1	0	1.31	1		1	L 1.31*1.02
581	1	1.6	1.74	5.36	7.46112	1	1.66	1.81	5.41	8.12744	1	1	0.85	1	0.87	2		L 0.85*0.52	R 0.87*0.80
582	0	1.39	1.19	3.48	2.87813	0	1.09	1.01	3.45	1.89905	1	0	0.37	0		1	L 0.37*0.31
583	1	2.05	1.38	4.99	7.05835	0	1.75	1.44	4.5	5.67	1	1		0	1.77	1	R 1.77*1.16
584	1	1.29	1.75	3.86	4.35698	0	1.71	1.78	3.78	5.75278	0	1	0.41	0		1	L 0.41*0.50
585	0	1.71	1.41	4.77	5.75047	0	1.68	1.4	4.8	5.6448	1	0	0.59	0	1.7	2		L 0.59*0.34	R 1.70*1.22
586	0	1.41	1.37	4.35	4.20145	0	1.5	1.19	4.05	3.61463	1	0		0		0
587	0	1.45	1.56	4.47	5.05557	1	1.58	1.69	4.42	5.90114	0	0	0.56	1		1	L 0.56*0.78
588	0	1.66	1.45	4.34	5.22319	0	1.75	1.52	4.58	6.0914	0	0	0.34	0		1	L 0.34*0.53
589	1	1.57	1.51	4.46	5.28666	0	1.88	1.66	4.86	7.58354	1	1		0	0.25	1	R 0.25*0.19
590	1	1.56	1.39	4.86	5.26921	1	1.52	1.35	4.26	4.37076	1	1	0.74	1	1.04	2		L 0.74*0.89	R 1.04*0.87
591	1	1.59	1.3	3.99	4.12366	1	1.46	1.21	4.81	4.24867	1	1	0.66	1		1	L 0.66*0.89
592	1	1.43	1.55	4.3	4.76548	1	1.7	1.57	4.37	5.83176	1	1	0.59	1	0.55	2		L 0.59*0.48	R 0.55*0.69
593	0	1.7	1.61	3.64	4.98134	1	1.81	1.59	3.7	5.32411	0	0	0.3	1		1	L 0.30*0.28
594	0	1.7	1.28	4.73	5.14624	0	1.95	1.71	5.19	8.65303	1	0	0.28	0	1.7	2		L 0.28*0.18	R 1.70*1.24
595	0	1.56	1.39	4.86	5.26921	0	1.52	1.35	4.26	4.37076	1	0		0		0
596	1	1.59	1.3	3.99	4.12366	0	1.46	1.21	4.81	4.24867	1	1		0		0
597	1	1.72	1.64	4.03	5.68391	0	1.56	1.66	4.12	5.33458	1	1	0.89	0		1	L 0.89*0.80
598	1	1.68	1.19	4.25	4.2483	1	1.4	1.26	4.15	3.6603	1	1		1		0
599	1	1.54	1.33	4.26	4.36267	1	1.26	1.09	4.56	3.13135	1	1	0.89	1	0.57	2		L 0.89*0.90	R 0.57*0.33
600	0	2.55	2.76	5.62	19.7768	0	1.56	1.62	4.6	5.81256	1	0	4	0	1.65	2		L 4.00*2.84	R 1.65*0.91
601	1	1.73	1.47	4.6	5.84913	1	1.84	1.51	4.9	6.80708	1	1	0.79	1		1	L 0.79*0.80
602	0	1.42	1.5	4.35	4.63275	0	1.62	1.55	4.23	5.31076	1	0		0		0
603	0	1.55	1.45	5.06	5.68618	0	1.71	1.54	5.12	6.7415	0	0		0	2.23	1	R 2.23*1.66
604	0	1.39	1.77	4.4	5.41266	0	1.35	1.44	4.5	4.374	1	0		0		0
605	0	1.39	1.34	4.3	4.00459	1	1.42	1.37	4.4	4.27988	1	0		1		0
606	0	2.87	2.8	7.1	28.5278	0	2.83	2.72	6.3	24.2474	0	0	2.12	0	2.18	2		L 2.12*2.36	R 2.18*1.87
607	1	1.51	1.64	5.28	6.5377	0	2.41	2.28	5.83	16.0173	0	1	1.38	0	3.07	2		L 1.38*1.13	R 3.07*2.93
608	1	1.5	1.56	4.4	5.148	1	1.52	1.58	4.4	5.28352	1	1		1		0
609	1	1.39	1.77	4.4	5.41266	0	1.35	1.44	4.5	4.374	1	1	0.38	0		1	L 0.38*0.41
610	0	1.39	1.34	4.3	4.00459	0	1.42	1.37	4.4	4.27988	1	0	0.22	0	0.36	2		L 0.22*0.26	R 0.36*0.21
611	1	2.06	1.9	4.93	9.64801	1	1.92	1.7	4.97	8.11104	1	1	0.42	1	0.8	2		L 0.42*0.20	R 0.80*0.82
612	1	1.68	1.19	4.25	4.2483	0	1.4	1.26	4.15	3.6603	1	1		0		0
613	1	1.39	0.9	4.78	2.98989	1	1.45	1	4.89	3.54525	0	1	0.87	1		1	L 0.87*0.51
614	1	1.85	1.7	4.84	7.6109	1	1.83	1.63	4.91	7.32302	0	1	0.71	1	0.34	2		L 0.71*0.76	R 0.28*0.34
615	1	1.36	1.26	4.63	3.96698	1	1.28	1.36	4.86	4.23014	1	1	0.42	1	0.52	2		L 0.28*0.30	R 0.52*0.53
616	1	1.11	0.85	3.65	1.72189	1	2.09	1.57	4.12	6.75948	1	1		1	1.61	1	R 1.61*1.17
617	1	1.68	1.19	4.25	4.2483	1	1.4	1.26	4.15	3.6603	0	1	1.02	1	0.47	2		L 1.02*0.96	R 0.47*0.23
618	0	1.34	1.6	4.35	4.6632	0	1.61	1.59	4.73	6.05416	1	0	1.23	0		1	L 1.23*1.01
619	0	2.41	1.46	5.1	8.97243	0	2.39	1.52	4.98	9.04567	0	0	0.29	0	0.67	2		L 0.29*0.18	R 0.67*0.81
620	0	2.16	2.26	5.14	12.5457	0	2.47	2.13	5.2	13.6789	0	0	0.38	0		1	L 0.38*0.52
621	1	2.01	1.42	4.96	7.07842	0	1.99	1.55	5.05	7.78836	1	1	0.74	0	0.72	2		L 0.74*0.46	R 0.61*0.72
622	0	4.55	4.4	6.67	66.7667	0	1.59	1.26	4.1	4.10697	1	0	4.48	0	1.04	2		L 4.48*3.77	R 1.04*0.66
623	1	1.68	1.53	4.26	5.47495	1	1.75	1.6	4.37	6.118	1	1		1		0
624	1	1.5	1.13	4.94	4.18665	0	1.92	1.06	4.59	4.67078	1	1	1.13	0	0.28	2		L 1.13*0.65	R 0.28*0.19
625	1	1.83	1.46	4.42	5.90468	1	1.62	1.28	4.39	4.55155	1	1	0.74	1	0.47	2		L 0.74*0.53	R 0.47*0.39
626	1	1.57	1.57	4.28	5.27489	0	1.43	1.59	4.14	4.70656	0	1	0.69	0	0.87	2		L 0.69*0.66	R 0.87*0.91
627	0	1.54	1.53	4.21	4.9598	0	1.6	1.59	4.37	5.55864	1	0		0	1.74	1	R 1.74*0.92
628	0	1.91	1.9	5.42	9.83459	0	2.33	2.14	5.64	14.0611	1	0	0.46	0	0.5	2		L 0.46*0.32	R 0.50*0.46
629	0	1.45	1.13	3.35	2.74449	1	1.5	1.2	3.4	3.06	1	0	1.37	1	0.49	2		L 1.37*0.42	R 0.49*0.34
630	0	1.68	1.53	4.26	5.47495	0	1.75	1.6	4.37	6.118	1	0		0	0.45	1	R 0.40*0.45
631	1	1.74	1.5	4.64	6.0552	0	1.74	1.47	4.75	6.07477	0	1	0.47	0	0.36	2		L 0.47*0.30	R 0.36*0.28
632	1	1.4	1.5	4.48	4.704	0	1.39	1.44	4.4	4.40352	1	1	0.44	0		1	L 0.44*0.31
633	0	1.5	1.6	4.45	5.34	0	1.45	1.57	4.57	5.2018	0	0		0		0
634	1	1.5	1.45	4.09	4.44787	1	1.43	1.33	4.04	3.84184	1	1	0.34	1		1	L 0.34*0.24
635	0	1.4	1.42	4.03	4.00582	0	1.38	1.31	3.69	3.33539	1	0	1.08	0	0.31	2		L 1.08*0.88	R 0.31*0.23
636	0	1.4	1.35	4.2	3.969	1	1.39	1.31	4.23	3.8512	1	0		1		0
637	0	1.35	1.4	3.72	3.5154	0	1.3	1.31	3.66	3.11649	1	0	0.34	0	0.3	2		L 0.34*0.36	R 0.30*0.23
638	1	1.06	0.83	2.46	1.08215	0	1.09	1.05	2.97	1.69958	0	1		0		0
639	1	1.23	1.56	4.66	4.4708	0	1.34	1.45	4.12	4.00258	1	1		0		0
640	1	1.4	1.42	4.22	4.19468	0	1.43	1.4	4.11	4.11411	1	1		0	0.6	1	R 0.60*0.40
641	1	1.6	1.45	3.91	4.5356	1	1.59	1.42	4	4.5156	1	1	0.45	1		1	L 0.45*0.36
642	1	2.04	1.81	5.5	10.1541	0	1.72	1.57	4.56	6.15691	0	1	2.24	0		1	L 2.24*1.23
643	1	1.76	1.77	5.29	8.2397	1	1.58	1.75	3.85	5.32263	1	1	1.65	1	1.03	2		L 1.65*0.99	R 1.03*0.75
644	1	1.44	1.66	4.98	5.9521	1	1.34	1.45	4.56	4.43004	1	1		1		0
645	1	1.6	1.45	4.3	4.988	1	1.58	1.6	4.33	5.47312	1	1	0.77	1	0.65	2		L 0.77*0.43	R 0.65*0.39
646	1	1.5	1.45	3.73	4.05638	1	1.6	1.38	3.45	3.8088	1	1	0.43	1	0.48	2		L 0.43*0.59	R 0.46*0.48
647	1	1.75	1.6	5	7	1	1.89	1.62	5.08	7.77697	1	1	0.21	1	0.64	2		L 0.21*0.15	R 0.64*0.58
648	1	1.58	1.6	4.2	5.3088	1	1.66	1.6	4.39	5.82992	0	1	0.21	1		1	L 0.21*0.20
649	0	1.5	1.45	4.2	4.5675	1	1.46	1.3	4.18	3.96682	1	0	0.36	1	0.2	2		L 0.36*0.26	R 0.19*0.20
650	1	1.5	1.45	4.13	4.49137	0	1.47	1.5	3.76	4.1454	1	1		0	0.25	1	R 0.25*0.20
651	1	1.9	1.8	4.58	7.8318	0	2	1.8	4.58	8.244	1	1	0.28	0	0.49	2		L 0.28*0.31	R 0.49*0.45
652	1	1.5	1.45	3.6	3.915	1	1.46	1.5	3.55	3.88725	1	1	0.26	1		1	L 0.26*0.23
653	1	1.4	1.45	4.2	4.263	0	1.37	1.32	4.22	3.81572	1	1	0.37	0	0.13	2		L 0.37*0.22	R 0.13*0.12
654	1	1.68	1.85	4.5	6.993	1	1.88	1.67	4.61	7.23678	1	1	1.41	1		1	L 1.41*0.94
655	1	1.3	1.4	3.58	3.2578	1	1.24	1.3	3.53	2.84518	1	1		1		0
656	1	1.65	1.54	4.23	5.37422	1	1.55	1.61	4.12	5.14073	1	1		1		0
657	0	1.85	1.9	4.79	8.41842	0	1.93	1.84	4.58	8.13225	0	0	0.45	0		1	L 0.41*0.45
658	0	1.54	1.43	4.12	4.53653	0	1.56	1.65	4.43	5.70141	1	0		0		0
659	0	1.7	1.4	4.36	5.1884	0	1.66	1.45	4.34	5.22319	1	0		0		0
660	1	1.5	1.6	4.2	5.04	1	1.48	1.59	4.26	5.01232	1	1	0.72	1	0.21	2		L 0.72*0.68	R 0.21*0.20
661	1	1.75	1.8	4.15	6.53625	1	1.96	1.7	4.2	6.9972	1	1	0.71	1	0.35	2		L 0.71*0.19	R 0.35*0.19
662	1	1.65	1.6	4.33	5.7156	1	1.7	1.7	4.21	6.08345	1	1		1	0.7	1	R 0.70*0.46
663	1	1.5	1.09	4.2	3.4335	1	1.65	1.1	4.3	3.90225	1	1	0.33	1	0.25	2		L 0.33*0.27	R 0.25*0.18
664	0	1.61	1.45	4.8	5.6028	0	1.58	1.44	4.47	5.08507	1	0		0	0.44	1	R 0.44*0.46
665	0	1.45	1.55	4.21	4.73099	0	1.38	1.64	4.25	4.8093	1	0		0		0
666	0	1.29	1.22	4.9	3.85581	0	1.35	1.3	4.82	4.22955	0	0	0.54	0		1	L 0.40*0.54
667	0	1.47	1.32	4.92	4.77338	0	1.51	1.64	4.54	5.62143	1	0		0		0
668	1	1.82	1.65	4.34	6.51651	1	1.78	1.7	4.45	6.73285	1	1		1		0
669	0	1.2	1.17	4.8	3.3696	0	6.64	3.82	8.07	102.347	1	0	1.06	0	7.72	2		L 1.06*0.47	R 7.72*3.22
670	0	1.99	1.69	4.73	7.95373	1	2.05	1.8	5.01	9.24345	1	0	0.51	1	0.64	2		L 0.47*0.51	R 0.64*0.53
671	0	2.16	2.1	5.9	13.3812	0	6.54	3.79	9.18	113.77	1	0	1.39	0	5.8	2		L 1.39*0.86	R 5.80*4.66
672	0	1.79	1.67	3.51	5.24622	0	2.32	1.83	4.14	8.78839	1	0	1.53	0	1.02	2		L 1.53*1.30	R 1.02*1.02
673	0	1.82	1.33	4.77	5.77313	0	1.8	1.4	4.75	5.985	1	0	0.54	0	1.58	2		L 0.54*0.57	R 1.58*1.45
674	1	1.13	1.13	3.96	2.52826	0	1.15	1.12	4.04	2.60176	1	1	0.35	0	0.5	2		L 0.35*0.22	R 0.50*0.28
675	0	2.02	1.86	4.65	8.73549	0	1.93	2.02	4.25	8.28453	1	0	1.39	0	2.32	2		L 1.39*0.63	R 2.32*1.62
676	1	1.47	1.32	4.92	4.77338	1	1.51	1.64	4.54	5.62143	1	1	0.34	1	1.41	2		L 0.34*0.16	R 1.41*1.15
677	1	1.82	1.65	4.34	6.51651	1	1.78	1.7	4.45	6.73285	1	1	0.81	1		1	L 0.70*0.81
678	1	1.95	2.05	5.01	10.0137	0	1.87	1.95	4.54	8.27755	1	1	0.54	0		1	L 0.43*0.54
679	0	1.89	1.56	5.2	7.66584	1	1.97	1.6	5.08	8.00608	0	0		1		0
680	1	2	1.5	5.3	7.95	1	2.01	1.6	5.5	8.844	1	1	0.56	1	0.29	2		L 0.56*0.75	R 0.29*0.33
681	0	1.9	1.32	4.16	5.21664	1	1.82	1.41	4.3	5.51733	0	0	0.76	1	0.91	1		L 0.76*0.41	R 0.91*0.59
682	1	1.38	1.45	3.89	3.89195	0	1.25	1.34	3.96	3.3165	1	1		0		0
683	1	1.57	1.64	4.62	5.94779	0	1.84	2.02	4.85	9.01324	1	1		0	1.63	1	R 1.63*1.41
684	1	1.73	1.31	4.65	5.26915	0	1.65	1.5	4.79	5.92762	0	1		0	0.63	1	R 0.63*0.61
685	0	1.34	1.07	4.08	2.92495	0	1.15	1.19	4.94	3.3802	1	0		0	0.7	1	R 0.70*0.56
686	1	1.63	1.36	4.07	4.51119	0	1.86	1.3	3.92	4.73928	1	1	1.38	0	0.77	2		L 1.38*0.84	R 0.77*0.85
687	1	1.4	1.3	4.5	4.095	0	1.37	1.52	4.7	4.89364	1	1	1.02	0	0.53	2		L 1.02*0.66	R 0.53*0.27
688	1	1.55	1.62	4.08	5.12244	0	1.43	1.54	4.12	4.53653	1	1		0		0
689	0	4.49	3.19	6.54	46.8365	0	2.35	1.66	5.29	10.3181	1	0	5.12	0	0.4	2		L 5.12*2.17	R 0.40*0.19
690	0	1.82	1.33	4.77	5.77313	0	1.8	1.4	4.75	5.985	1	0		0		0
691	0	1.4	1.45	4.04	4.1006	0	1.32	1.4	4.05	3.7422	1	0	0.7	0	0.65	2		L 0.70*0.67	R 0.65*0.43
692	1	1.69	1.53	4.22	5.45583	0	1.75	1.6	4.39	6.146	1	1		0		0
693	0	1.72	1.33	4.81	5.50168	0	1.43	1.55	4.23	4.6879	1	0		0		0
694	0	1.58	1.6	3.97	5.01808	0	1.62	1.88	4.45	6.77646	1	0	0.44	0	1.1	2		L 0.44*0.34	R 1.10*0.76
695	0	1.67	1.51	4.32	5.44687	0	1.44	1.81	4.19	5.46041	1	0	1.08	0	0.44	2		L 1.08*1.07	R 0.44*0.37
696	0	1.65	0.98	3.76	3.03996	0	1.33	1.29	3.8	3.25983	1	0	0.36	0	0.6	2		L 0.36*0.23	R 0.47*0.60
697	0	1.94	1.59	5.2	8.01996	0	2.05	1.64	5.3	8.9093	0	0		0	0.9	1	R 0.90*0.93
698	0	1.67	1.52	4.48	5.68602	0	1.81	1.68	4.71	7.16108	1	0	0.64	0	0.63	2		L 0.64*0.30	R 0.63*0.74
699	0	2.1	1.81	5.62	10.6808	0	2.1	1.83	5.51	10.5875	1	0		0	0.89	1	R 0.89*0.95
700	1	1.75	1.6	3.98	5.572	0	1.84	1.7	4.17	6.52188	1	1	0.75	0		1	L 0.75*0.73
701	1	1.69	1.53	4.22	5.45583	0	1.75	1.6	4.39	6.146	0	1	0.59	0		1	L 0.59*0.48
702	0	1.72	1.33	4.81	5.50168	0	1.43	1.55	4.23	4.6879	1	0	1.19	0	0.78	2		L 1.19*0.81	R 0.78*0.86
703	0	5.03	3.23	7.85	63.7691	0	1.48	1.64	4.39	5.3277	1	0	7.74	0		1	L 7.74*2.42
